# Supplementary material for: Improving breastfeeding support through the implementation of the Baby-Friendly Hospital and Community Initiatives: a scoping review
Source: Int Breastfeed J. 2023 Apr 15;18:22. doi: 10.1186/s13006-023-00556-2 (PMC10105160; doi:10.1186/s13006-023-00556-2)
Supplement: Supplementary file 2 — Additional file 2. Overview of studies. [file 13006_2023_556_MOESM2_ESM.xlsx]

## Sheet: BFHI_Excel sheet w overview of 
Title	Journal	Full citation	Year of publication	Country in which the study conducted	Setting	BFHI/BFCI step(s)	Study population	Study aims and objectives	Summary of results
Baby-Friendly Hospital designation has a sustained impact on continued breastfeeding	Maternal and child Nutrition	Abd El-Ghany, S. M., A. A. W. Korraa, E. A. Ahmed, I. M. W. Salem, S. A. Eslam, A. A. El-Taweel, and K. Cadwell. “A Survey of Knowledge, Attitudes, and Practices of Providers and Staff at Al-Zahraa University Hospital Regarding the Baby-Friendly Hospital Initiative and the International Code of Marketing Breast Milk Substitutes.” J Perinat Educ 28, no. 4 (2019): 210–17. https://doi.org/10.1891/10…	2017	Switzerland	Hospital	BHFI overall/all steps	Postpartum women	To investigate the association of BFH designation and compliance to BF practices of breastfeeding	Four hundred eight providers and staff members who care for breastfeeding mothers and babies at Al-Zahraa University Hospital,Cairo, Egypt were randomly selected to assess their knowledge,attitudes, and practices regarding the Baby-Friendly Hospital Initiative. The majority of the participants scored above 50% on the knowledge and attitude questions, however, on the practice questions only 45.3% …
The Breastfeeding Support and Promotion in Baby-Friendly Maternity Hospitals and Not-as-Yet Baby-Friendly Hospitals in Russia	Breasfeeding Medicine	Abolyan, L. V. “The Breastfeeding Support and Promotion in Baby-Friendly Maternity Hospitals and Not-as-Yet Baby-Friendly Hospitals in Russia.” Breastfeed Med 1, no. 2 (2006): 71–78. https://doi.org/10.1089/bfm.2006.1.71.	2006	Russia	Hospital	BHFI overall/all steps	Postpartum women	To assess women's perceptions of the quality of medical services in the BFHs. To assess the breast feeding practices and trends in the areas with and without BFHs.	A positive effect of Baby Friendly Hospitals (BFH) practice on a number of parameters, such as an increased rate of in-hospital exclusive breastfeeding, mothers' decisions concerning planned duration of breastfeeding, mothers' and babies' health, and maternal knowledge about the necessary measures in BFHs. Mothers appreciated baby-friendly changes, such as rooming-in, breastfeeding on baby's dema…
Exploring the impact of the Baby-Friendly Hospital Initiative on trends in exclusive breastfeeding	International Breastfeeding Journal	Abrahams, S. W., and M. H. Labbok. “Exploring the Impact of the Baby-Friendly Hospital Initiative on Trends in Exclusive Breastfeeding.” Int Breastfeed J 4 (2009): 11. https://doi.org/10.1186/1746-4358-4-11.	2009	Bolivia, Brazil, Colombia, Dominican Republic, Egypt, Ghana, Indonesia, Jordan, Kenya, Mali, Niger, Peru, Uganda, Zimbabwe	Country data	BHFI overall/all steps	Newborns and postpartum women	The purpose of this study is to investigate the contribution of the BFHI to trends in EBF in a group of selected developing countries, through analysis of trends before and after their implementation of the BFHI. Hypothesis: Overall trends in EBF in countries that implemented the BFHI had increased significantly during the time period after BFHI implementation, compared to the time period prior t…	Statistically significant upward trends in EBF under two months and under six months, as assessed by whether fitted trends had slopes significantly different from 0, were observed only during the period following BFHI implementation, and not before. BFHI implementation was associated with average annual increases of 1.54 percentage points in the rate of EBF of infants under two months (p < 0.001)…
Evaluation of Mothers' Knowledge, Attitudes adn Practice Towards the ten Steps to Successful Breastfeeding in Egypt	Breastfeeding Medicine	Abul-Fadl, A. M., M. Shawky, A. El-Taweel, K. Cadwell, and C. Turner-Maffei. “Evaluation of Mothers’ Knowledge, Attitudes, and Practice towards the Ten Steps to Successful Breastfeeding in Egypt.” Breastfeed Med 7, no. 3 (2012): 173–78. https://doi.org/10.1089/bfm.2011.0028.	2012	Egypt	Hospital	BHFI overall/all steps	Postpartum women	To evaluate the knowledge, attitudes and practice (KAP) of Egyptian mothers towards the Ten Steps.	Step 3: significant diference between regions; Step 4: significantly delayed more in LE; Poverty: associatied with illiteracy and ignorance, which is prevalent among older family members who can have adverse effects on BF practices. Step 6: two thirds of mothers in both UE and LE intriduce herbal drinks or decoctions to their babies in the first 6 months. 1 third in both regions give formula befo…
Compliance of a Baby-Friendly Designated Hospital in Ghana With the WHO/UNICEF Baby and Mother-Friendly Care Practices	Journal of Human Lactation	Agbozo, F., D. Ocansey, P. Atitto, and A. Jahn. “Compliance of a Baby-Friendly Designated Hospital in Ghana With the WHO/UNICEF Baby and Mother-Friendly Care Practices.” J Hum Lact 36, no. 1 (2020): 175–86. https://doi.org/10.1177/0890334419848728.	2019	Ghana	Hospital	BHFI overall/all steps	Health workers, pregnant women, postpartum mothers, clinical staff	To reassess compliance of a BFH with the Ten Steps to Successful Breastfeeding, the International Code of Marketing of Breast-milk Substitutes, HIV and Infant Feeding, and Mother-Friendly Care following the WHO/UNICEF BFHI Global Criteria	The facility passed the criteria for full compliance with the International Code (86%) but failed other components. Compliance with the Ten Steps was moderate (55%). Step 7 about rooming-in (84%) and Step 9 about human milk substitutes (100%) were passed, whereas Step 1 about written breastfeeding policies (0%), Step 2 about staff training (7%), and Step 4 about early breastfeeding initiation (31…
Postpartum depressive symptoms following implementation of the 10 steps to successful breastfeeding program in Kinshasa, Democratic Republic of Congo: A cohort study	PLoS Med	Agler, R. A., P. N. Zivich, B. Kawende, F. Behets, and M. Yotebieng. “Postpartum Depressive Symptoms Following Implementation of the 10 Steps to Successful Breastfeeding Program in Kinshasa, Democratic Republic of Congo: A Cohort Study.” PLoS Med 18, no. 1 (2021): e1003465. https://doi.org/10.1371/journal.pmed.1003465.	2021	Democratic Republic of Congo	Hospital	Steps 1-9 versus Steps 1-10 comparison	Newborns and postpartum women	Our objective was to quantify the association of implementing Steps1-9 or Steps1-10 on postpartum depressive symptoms and test whether this associ-ation was mediated by breastfeeding difficulties	The prevalence of probable depression at 14 weeks postpartum was 18% for SOC, 11% for Steps 1-9, and 8% for Steps 1-10. Conclusions: we have shown that the implementation of the BFHI steps is associated with a decrease in depression symptoms at 14 weeks postpartum. The findings also suggest that this association is mediated by difficulties with breastfeeding. These results were robust across anal…
Breastfeeding Practices and Barriers to Implementing the Ten Steps to Successful Breastfeeding in Mississippi Hospitals	Journal of Human Lactation	Alakaam, A., J. Lemacks, K. Yadrick, C. Connell, H. W. Choi, and R. G. Newman. “Maternity Nurses’ Knowledge and Practice of Breastfeeding in Mississippi.” MCN Am J Matern Child Nurs 43, no. 4 (2018): 225–30. https://doi.org/10.1097/nmc.0000000000000437.	2018	United States	Hospital	BHFI overall/all steps	Health workers	(a) explore the status of overall Ten Steps policies and practices (Ten Steps level of implementation) in Mississippi hospitals, (b) assess associations between hospitals' characteristics and Ten Steps implementation levels, and (c) identify barriers to implementing the Ten Steps in Mississippi hospitals.	None of the 31 hospitals had a BFHI designation at the time of the research. The researcher classified implementation in 29% of hospitals as moderate and in 71% as partial. The hospital level of implementation was significantly positively associated with the hospital delivery rate along with the hospital cesarean section rate per year. The main barriers for the implementation process of the Ten S…
Assessment of the Baby Friendly Hospital Initiative Implementation in the Eastern Mediterranean Region	Children	Al-Jawaldeh, A., and A. Abul-Fadl. “Assessment of the Baby Friendly Hospital Initiative Implementation in the Eastern Mediterranean Region.” Children (Basel) 5, no. 3 (2018). https://doi.org/10.3390/children5030041.	2018	East Mediterranean Region: Afghanistan, Bahrain, Djibouti, Egypt, Jordan, Iran, Iraq, Kuwait, Lebanon, Libya, Morocco, the occupied territory of Palestine, Oman, Pakistan, Qatar, Saudi Arabia, Somalia, Sudan, Syria, Tunisia, the United Arab Emirates, and Yemen	Hospital	BFHI implementation per country	Academic review-countries	To review the status and progress of BFHI implementation in the EMR countries in relation to the nutritional status of children under five and to discuss challenges towards achieving universal BFH	BFHI was not implemented in 22.7% of EMR countries. Designated Baby-Friendly hospitals totaled 829 (group I: 78.4%, group II: 9.05%; group III: 7.36%; group: IV5.19%). Countries with advanced nutrition transition had the highest implementation of BFHI but the lowest breastfeeding continuity rates. On the other hand, poor nutritional status and emergency states were linked with low BFHI implementa…
Baby-friendly hospital practices and birth costs	Birth	Allen, J. A., H. B. Longenecker, C. G. Perrine, and K. S. Scanlon. “Baby-Friendly Hospital Practices and Birth Costs.” Birth 40, no. 4 (2013): 221–26. https://doi.org/10.1111/birt.12062.	2015	United States	Hospital	BHFI overall/all steps	Postpartum women	To build on prior research by exploring the cost of a birth by the number of breastfeeding supportive practices in a place at a hospital	Sixty-one percent of hospitals had ideal practice on 3-5 of the 10 steps, whereas 29 percent of hospitals had ideal practice on 6-8. Adjusted analyses of uncomplicated births revealed a higher but nonsignificant increase in any of the birth categories (all births, $19; vaginal, $15; cesarean section, $39) with each additional breastfeeding supportive maternity care practice in place.
Health Professionals' Perspectives on Breastfeeding Support Practices	Saudi Journal of Medicine and Medical Sciences	Al-Madani, M. M., and L. Y. Abu-Salem. “Health Professionals’ Perspectives on Breastfeeding Support Practices.” Saudi J Med Med Sci 5, no. 2 (2017): 116–23. https://doi.org/10.4103/1658-631x.204875.	2017	Saudi Arabia	Hospital	BHFI overall/all steps	Health workers	Assessed breastfeeding practices using the ten steps to successful breastfeeding, as outlined by the Baby-Friendly Initiative	Approximately, two-thirds(64%) of the hospital administrators stated that the hospital did not provide in-service breastfeeding-related training. One-fourth(29%) indicated that there was in-service training related to the advantages of breastfeeding in the form of seminars, workshops or conferences. There were no breastfeeding supporting policies followed at the hospitals as per those recommended…
Breastfeeding Support in Spanish Neonatal Intensive Care Units and the Baby-Friendly Hospital Initiative: A National Survey	Journal of Human Lactation	Alonso-Diaz, C., I. Utrera-Torres, C. de Alba-Romero, B. Flores-Anton, D. Lora-Pablos, and C. R. Pallas-Alonso. “Breastfeeding Support in Spanish Neonatal Intensive Care Units and the Baby-Friendly Hospital Initiative: A National Survey.” Journal of Human Lactation 32, no. 4 (2016): 613–26. https://doi.org/10.1177/0890334416658246.	2016	Spain	Hospital	BHFI overall/all steps	Health workers	To compare breastfeeding support in Spanish NICUs in hospitals with BFHI accreditation or in the process of being accredited (group 1) with NICUs in hospitals that have not yet begun this initiative (group 2)	Of the 141 participating NICUs, 129 (91%) responded to the questionnaire: 38 NICUs from group 1 and 91 NICUs from group 2. Group 1 had implemented a higher number of breastfeeding support measures than group 2. There were significant differences in 18 measures related to steps 2, 4, 5, 7, and 8 of the Neo-BFHI. In addition, a comparison of NICUs in hospitals with full accreditation (7 of 129) wit…
Reassessment of Baby-friendly Hospitals in Brazil	Journal of Human Lactation	Araujo, M. de F. M. de, and B. de A. S. Schmitz. “Reassessment of Baby-Friendly Hospitals in Brazil.” Journal of Human Lactation 23, no. 3 (2007): 246–52. https://doi.org/10.1177/0890334407303899.	2007	Brazil	Hospital	BHFI overall/all steps	Health workers	To reassess, in 2002,all BFHs certified in Brazil until the year 2000, to determine if the Ten Steps to Successful Breast feeding were being met and to evaluate their respective adherence rates, using for the first time an instrument specifically developed for this purpose	Of the 167 eligible Baby-friendly Hospitals assessed, 137 (82%) met all of the10 steps. Steps 2 and 3 presented the lowest adherence rates (91% and 92%, respectively), followed by steps 4, 5, and 10, with 95% each. Steps 7 and 9 reflected the highest adherence rate of 99% among all eligible Baby-friendly Hospitals. Recommendations: Intensify regular health training programs for professionals work…
External evaluation and self-monitoring of the Baby-friendly Hospital Initiativeâ€™s maternity hospitals in Brazil	International Breastfeeding Journal	Araujo, Renara Guedes, Vania de Matos Fonseca, Maria Ines Couto de Oliveira, and Eloane Goncalves Ramos. “External Evaluation and Self-Monitoring of the Baby-Friendly Hospital Initiative’s Maternity Hospitals in Brazil.” International Breastfeeding Journal 14 (2019). https://doi.org/10.1186/s13006-018-0195-4.	2019	Brazil	Hospital	BHFI overall/all steps	Health workers	To verify if the self-monitoring system fulfils its role of enabling accredited hospitals to assess and improve their compliance with the BFHI criteria. In this sense, we will analyse the self-monitoring evaluation results and compare them with those of the external reassessment.	Self-monitoring was performed in all years from 2010 to 2015 by 143 BFHI accredited hospitals. The trend of the levels of compliance with BFHI's criteria according to self-monitoring evaluations was stable over the assessed period. Most criteria presented compliance above 70%, except Step 4 (skin-to-skin contact and breastfeeding in the first hour of life), with mean compliance of 67%. Steps 1 (w…
Re-assessment of selected Baby-Friendly maternity facilities in Accra, Ghana	International Breastfeeding Journal	Aryeetey, R. N. O., and C. L. Antwi. “Re-Assessment of Selected Baby-Friendly Maternity Facilities in Accra, Ghana.” International Breastfeeding Journal 8, no. 15 (2013). http://www.internationalbreastfeedingjournal.com/content/pdf/1746-4358-8-15.pdf.	2013	Ghana	Hospital	BHFI overall/all steps	Health workers, pregnant women, postnatal mothers	The current study was designed to re-assess six selected hospitals in the capital of Ghana in order to determine adherence to the Ten Steps and the Code.	In 2010, the six facilities recorded a total of 26,339 deliveries. At discharge, the weighted exclusive breastfeeding rate was 93.8%. None of the facilities adhered completely to the Ten Steps. Overall, the rate of adherence to the Ten Steps was 42% (range = 30 - 70%). No facility met the criteria for Steps One and Two. Only Step Seven was adhered to by all facilities. Overall compliance with the…
Applying a knowledge translation model on the up take of the Baby Friendly Health Initiative in the Australian health care system	Women and birth	Atchan, M., D. Davis, and M. Foureur. “Applying a Knowledge Translation Model to the Uptake of the Baby Friendly Health Initiative in the Australian Health Care System.” Women Birth 27, no. 2 (2014): 79–85. https://doi.org/10.1016/j.wombi.2014.03.001.	2014	Australia	Hospital	BHFI overall/all steps	Academic research article	To identify a theory and model to examine where and how barriers occur in the gap between evidence and practice in the uptake of the BFHI in Australia	Knowledge translation theory and there search to practice pipeline model are used to examine the identified barriers to BFHI implementation and accreditation in Australia. Recommendations in the form of specific targeted strategies to facilitate knowledge transfer and supportive practices into the Australian healthcare system and current midwifery practice are included.
An historical document analysis of the introduction of the Baby Friendly Hospital Initiative into the Australian setting	Women and birth : Journal of the Australian College of Midwives	Atchan, M., D. Davis, and M. Foureur. “An Historical Document Analysis of the Introduction of the Baby Friendly Hospital Initiative into the Australian Setting.” Women Birth 30, no. 1 (2017): 51–62. https://doi.org/10.1016/j.wombi.2016.07.004.	2016	Australia	Hospital	BHFI overall/all steps	Records: Documents reviewed	To analyse the socio political challenges associated with implementing a global programme into a national setting via an examination of the influences on the early period of implementation of the Baby Friendly Hospital Initiative in Australia	Four major themes were identified: "a breastfeeding culture"; "resource implications"; "ambivalent support for breastfeeding and the BFHI" and "business versus advocacy". "A breastfeeding culture" included several subthemes. No tangible support for breastfeeding generally, or the Baby Friendly Hospital Initiative specifically, was identified. Australian policy did not follow international recomme…
An instrumental case study examining the introduction and dissemination of the Baby Friendly Health Initiative in Australia: Participantsâ€™ perspectives	Women and Birth	Atchan, M., D. Davis, and M. Foureur. “An Instrumental Case Study Examining the Introduction and Dissemination of the Baby Friendly Health Initiative in Australia: Participants’ Perspectives.” Women Birth 31, no. 3 (2018): 210–19. https://doi.org/10.1016/j.wombi.2017.08.130.	2018	Australia	National setting	BHFI overall/all steps	Key Informants Participants from UNICEF, Australlian College of Midwives, maternity and community health services, the Australian government and volunteer organisations	To examine the introduction and dissemination of the Baby-friendly Hospital Initiative into the Australian national setting.	Data analysis revealed three main themes influencing the BFHI and dissemination of BFHI Australia: Rhetoric versus Reality; Human and Fiscal Resourcing and, Governance within Competing Agendas. Participants identified different perceptions of the issues relevant to the support of breastfeeding, due in part due to their diversity of backgrounds and association with the dissemination of BFHI Austra…
The impact of the Baby Friendly Health Initiative in the Australian health care system: A critical narrative review of the evidence	Breastfeeding review	Atchan, M., D. Davis, and M. Foureur. “The Impact of the Baby Friendly Health Initiative in the Australian Health Care System: A Critical Narrative Review of the Evidence.” Breastfeed Rev 21, no. 2 (2013): 15–22.	2013	Australia	Literature search in data bases	BHFI overall/all steps	Health facility level	Discuss a variety of issues relevant to the uptake and support of breastfeeding and the BFHI, utilising Australia as a case study.	Whilst it enjoys 'in principle 'policy support, Australia also suffers from a lack of uniformity in uptake and perception of the benefits of BFHI at all levels of the health system; Managerial support hampered by lack of funding. The degree of comprehensive ongoing support in the national agenda to protect, promote, and support breastfeeding appears to be minimal. Further research to identify the…
Medical education and the quality improvement spiral: A case study from Mpumalanga, South Africa	African Journal of Primary Health Care and Family Medicine	Bac, M., A. M. Bergh, M. E. Etsane, and J. Hugo. “Medical Education and the Quality Improvement Spiral: A Case Study from Mpumalanga, South Africa.” Afr J Prim Health Care Fam Med 7, no. 1 (2015). https://doi.org/10.4102/phcfm.v7i1.738.	2015	South Africa	Hospital	BHFI overall/all steps	Medical students	To describe the process of inducting students into a longitudinal quality-improvement project, using the topic of the Mother- and Baby-Friendly Initiative as a case study; and to explore the possible contribution of a quality-improvement project to the development of student competencies	Activities in each rotation varied according to the needs identified through the application of the quality-improvement cycle in consultation with the local health team. The development of student competencies is described according to the roles of a medical expert in the CanMEDS framework: collaborator, health advocate, scholar, communicator, manager and professional. The exposure to the real-li…
Effectiveness of Baby-friendly community health services on exclusive breastfeeding and maternal satisfaction: a pragmatic trial	Maternal and Child Nutrition	Baerug, A., O. Langsrud, B. F. Loland, E. Tufte, T. Tylleskar, and A. Fretheim. “Effectiveness of Baby-Friendly Community Health Services on Exclusive Breastfeeding and Maternal Satisfaction: A Pragmatic Trial.” Maternal and Child Nutrition 12, no. 3 (2016): 428–39. https://doi.org/10.1111/mcn.12273.	2016	Norway	Hospital	BHFI overall/all steps	Postpartum women	The aim of this pragmatic cluster quasi-randomised controlled trial was to assess the effectiveness of implementing the Baby-friendly Initiative (BFI) in community health services	Women in the intervention group were more likely to breastfeed exclusively compared with those who received routine care: 17.9% vs.14.1% until 6 months [cluster adjusted odds ratio (OR) = 1.33; 95% confidence interval (CI): 1.03, 1.72;P= 0.03],41.4% vs. 35.8% until 5 months [cluster adjusted OR = 1.39; 95% CI: 1.09, 1.77;P= 0.01], and 72.1% vs. 68.2%for any breastfeeding until 6 months [cluster a…
Health Facility Staff Training for Improving Breastfeeding Outcome: A Systematic Review for Step 2of the Baby-Friendly Hospital Initiative	Breastfeeding Medicine	Balogun, O. O., A. Dagvadorj, J. Yourkavitch, K. da Silva Lopes, M. Suto, Y. Takemoto, R. Mori, P. Rayco-Solon, and E. Ota. “Health Facility Staff Training for Improving Breastfeeding Outcome: A Systematic Review for Step 2 of the Baby-Friendly Hospital Initiative.” Breastfeed Med 12, no. 9 (2017): 537–46. https://doi.org/10.1089/bfm.2017.0040.	2017	Sweden, Australia, Canada, United States and Brazil	Hospital	BHFI overall/all steps	Health workers	Provide evidence about the effect of training healthcare staff in hospitals and birth centers on breastfeeding outcomes.	The studies were conducted in 5 countries and involved 390 healthcare staff. Provision of educational interventions aimed at increasing knowledge and practice of BFHI and support was found to improve health worker's knowledge, attitude, and compliance with the BFHI practices. In one study, the rate of exclusive breastfeeding increased at the intervention site but no differences were found for bre…
Monitoring breastfeeding rates in Italy	Acta Paediatrica	Banderali, G., E. Riva, S. Scaglioni, C. Agostoni, and M. Giovannini. “Monitoring Breastfeeding Rates in Italy.” Acta Paediatr Suppl 91, no. 441 (2003): 6–8. https://doi.org/10.1111/j.1651-2227.2003.tb00639.x.	2003	Italy	Hospital	BHFI overall/all steps	Postpartum women	To determine the rates of initiation and duration of breastfeeding in Italy in 1995 and 1999,and to examine the adherence to the ten steps to successful breastfeeding recommended by WHO	Initiation and duration of breastfeeding increased during the 1995â€“1999 period (p< 0.0001). The rate of breastfeeding at discharge and when the infants where 3 months of age was 83% and 42% in 1995, and 89% and66% in 1999. The rate of exclusive/predominant breastfeeding at discharge was higher in 1999than 1995 (78% vs 72%).
ROLE OF BABY-FRIENDLY HOSPITAL CARE IN MATERNAL ROLE COMPETENCE	Nursing for Women's Health	Barabach, L., S. M. Ludington-Hoe, D. Dowling, and M. Lotas. “Role of Baby-Friendly Hospital Care in Maternal Role Competence.” Nurs Womens Health 21, no. 2 (2017): 96–107. https://doi.org/10.1016/j.nwh.2017.02.006.	2017	United States	Hospital	Step 4	Postpartum women	To determine women's perceptions of their levels of maternal role competence at discharge from a Baby-Friendly hospital.	Participants reported positive perception (high maternal self-efficacy scores) of their maternal role competence on day of discharge. Only step 4 of BFHI was practiced by the participants
Evaluation of a Practice-Development Initiative to Improve Breastfeeding Rates	Perinatal Education	Barnes, M., J. Cox, B. Doyle, and R. Reed. “Evaluation of a Practice-Development Initiative to Improve Breastfeeding Rates.” J Perinat Educ 19, no. 4 (2010): 17–23. https://doi.org/10.1624/105812410x530893.	2010	Australia	Hospital	BHFI overall/all steps	Multiple: 1. Postpartum women 2. Health workers 3. Charts	The practice-development initiative aimed to improve hospital-based breastfeeding rates through the implementation of The Ten Steps to Success-ful Breastfeeding.	The introduction of the initiative's educational program, together with ongoing support and policy change, increased; 1. breastfeeding rates over time. 2. Clients' preparation for breastfeeding and their satisfaction.
Trends in roomingâ€in practices among hospitals in the United States	Birth	Barrera, C. M., J. M. Nelson, E. O. Boundy, and C. G. Perrine. “Trends in Rooming-in Practices among Hospitals in the United States, 2007-2015.” Birth 45, no. 4 (2018): 432–39. https://doi.org/10.1111/birt.12359.	2018	United States	Hospital	Step 4	Hospital: Mother-baby unit managers	Rooming-in, or keeping mothers and infants together throughout the birth hospitalization, increases breastfeeding initiation and duration, and is one of the Ten Steps to Successful Breastfeeding. The Centers for Disease Control and Prevention’s (CDC) Maternity Practices in Infant Nutrition and Care (mPINC) survey is a biennial census of all birth facilities in the United States and its territorie…	Results—The percentage of hospitals with ideal practice increased from 27.8% in 2007 to 51.4% in 2015. Most breastfed infants who were not rooming-in were brought to their mothers at night for feedings (91.8% in 2015). Among hospitals without ideal rooming-in practices, the percentage removing 50% or more of infants from their mothers’ rooms at any point during the hospitalization decreased for a…
Closing the quality gap: promoting evidence-based breastfeeding care in the hospital.	Pediatrics	Bartick, M., A. Stuebe, K. R. Shealy, M. Walker, and L. M. Grummer-Strawn. “Closing the Quality Gap: Promoting Evidence-Based Breastfeeding Care in the Hospital.” Pediatrics 124, no. 4 (2009): e793-802. https://doi.org/10.1542/peds.2009-0430.	2009	United States	Hospital	BHFI overall/all steps	Records	To give an overview of BFHI in USA and how it can be improved	Implementation of BFHI steps particularly 2,6 and 7 is low. Enhancing implementation of BFHI can improve infant outcomes. Therefore lobbying for inclusion of BFHI in the agenda of policy makers and politicians becomes vital. Barriers and enabling facilitators identified; Barriers: 1. Formula marketing; 2.Attitude and beliefs towards breast milk and formula. Enablers: 1. Training of providers incl…
Trends in Breastfeeding Interventions, Skin-to-Skin Care, and Sudden Infant Death in the First 6 Days after Birth	Pediatrics	Bartick, M., M. E. Boisvert, B. L. Philipp, and L. Feldman-Winter. “Trends in Breastfeeding Interventions, Skin-to-Skin Care, and Sudden Infant Death in the First 6 Days after Birth.” J Pediatr 218 (2020): 11–15. https://doi.org/10.1016/j.jpeds.2019.09.069.	2020	United States	Hospital	Step 4+G216G262G225:GG1:G256	Records: Breast feeding report cards	To determine if implementation of skin-to-skin care and the Baby-Friendly Hospital Initiative (BFHI) contributes to sudden unexpected infant death (SUID) and asphyxia in the first 6 days after birth.	Results Nationally,births in Baby-Friendly facilities rose from 1.8% to 18.3% and the percentage of facilities in which most dyads experienced skin-to-skin care rose from 40% to 83%. SUID prevalence among infants <7 days was rare (0.72% of neonatal deaths)and decreased significantly from 2004-2009 compared with 2010- 2016,from 0.033 per 1000 live births to 0.028, OR0.85 (95%CI0.77,0.94). In Massa…
Are breastfeeding rates higher among mothers delivering in Baby Friendly accredited maternity units in the UK?	International Journal of Epidemiology	Bartington, S., L. J. Griffiths, A. R. Tate, and C. Dezateux. “Are Breastfeeding Rates Higher among Mothers Delivering in Baby Friendly Accredited Maternity Units in the UK?” Int J Epidemiol 35, no. 5 (2006): 1178–86. https://doi.org/10.1093/ije/dyl155.	2006	UK	Hospital	BHFI overall/all steps	Newborns and postpartum women	To determine whether breastfeeding rates in the UK were higher among mothers delivering in Baby Friendly accredited maternity units, using data from the Millennium Cohort Study. Specifically we assessed breastfeeding initiation and the prevalence of any breastfeeding at 1 month after adjustment for maternal factors known to influence a mother's decision to breastfeed.	- Mothers who delivered in maternity units holding the Baby Friendly Full Accreditation Award were 10% more likely to start breastfeeding, having accounted for area, and individual social and demographic factors already known to be associated with breastfeeding. - We did not find any similar effect for delivery in a maternity unit holding the Certificate of Commitment. - Breastfeeding initiation …
Outcomes from the Centers for Disease Control and Prevention 2018 breastfeeding report card: public policy implications.	Pediatrics	Bass, J. L., T. Gartley, and R. Kleinman. “Outcomes from the Centers for Disease Control and Prevention 2018 Breastfeeding Report Card: Public Policy Implications.” J Pediatr 218 (2020): 16-21.e1. https://doi.org/10.1016/j.jpeds.2019.08.059.	2020	United States	Hospital	BHFI overall/all steps	Records: Cards	To compare the impact of Baby-Friendly designation vs rates of in-hospital breastfeeding initiation on breastfeeding outcomes at 3, 6, and 12 months postdischarge.	Statewide breastfeeding initiation rates were positively associated with targeted breastfeeding out-comes. Similar associations were not found for Baby-Friendly hospital designation penetrance. Specific practices which can promote successful breastfeeding practices need to be identified and promoted. Designation of BFHI is not enough to improve breastfeeding. Understanding contextual factors asso…
A systematic review of structured compared with non-structured breastfeeding programmes to support the initiation and duration of exclusive and any breastfeeding in acute and primary health care settings	Maternal and Child Nutrition	Beake, Sarah, Carol Pellowe, Fiona Dykes, Virginia Schmied, and Debra Bick. “A Systematic Review of Structured Compared with Non-Structured Breastfeeding Programmes to Support the Initiation and Duration of Exclusive and Any Breastfeeding in Acute and Primary Health Care Settings.” Maternal and Child Nutrition 8, no. 2 (2012): 141–61. https://doi.org/10.1111/j.1740-8709.2011.00381.x.	2012	Different high/middle income countries	Hospital	BHFI overall/all steps	Multiple: 1. Postpartum women 2. Lay counselors 3. Health workers	Policies and guidelines have recommended that structured programmes to support breastfeeding should be introduced.The objective of this review was to consider the evidence of outcomes of structured compared with non-structured breastfeeding programmes in acute maternity care settings to support initiation and duration of exclusive breastfeeding.Quantitative and qualitative studies were considered…	Most studies found a statistically significant improvement in breastfeeding initiation following introduction of a structured breastfeeding programme, although effect sizes varied.The impact on the duration of exclusive breastfeeding and duration of any breastfeeding to 6 months was also evident, although not all studies found statistically significant differences. Despite poor overall study qual…
Barriers and facilitators to implementing the baby-friendly hospital initiative in neonatal intensive care units.	Journal of Obstetric, Gynecologic & Neonatal	Benoit, B., and S. Semenic. “Barriers and Facilitators to Implementing the Baby-Friendly Hospital Initiative in Neonatal Intensive Care Units.” J Obstet Gynecol Neonatal Nurs 43, no. 5 (2014): 614–24. https://doi.org/10.1111/1552-6909.12479.	2014	Canada	Hospital	BHFI overall/all steps	Multiple Key Informants: 1.Lactation consultants 2. Medical and nursing managers 3. Neonatal nurse practitioners	To explore manager, educator, and clinical leader perceptions of barriers and facilitators to implementing Baby-Friendly practice in the neonatal intensive care unit (NICU)	Participants valued breastfeeding and family-centered care yet identified numerous contextual barriers to Baby-Friendly care including infant health status, parent/infant separation, staff workloads and work patterns, gaps in staff knowledge and skills, and lack of continuity of breastfeeding support. Facilitators included breastfeeding education, breastfeeding champions, and interprofessional co…
Establishing the Baby - Friendly Community Initiative in Italy: Development, Strategy, and Implementation	Journal of Human Lactation	Bettinelli, M. E., E. M. Chapin, and A. Cattaneo. “Establishing the Baby-Friendly Community Initiative in Italy: Development, Strategy, and Implementation.” J Hum Lact 28, no. 3 (2012): 297–303. https://doi.org/10.1177/0890334412447994.	2012	Italy	Community	BFCI only	Health workers	To describe the development, strategy, and implementation of the BFCI in Italy	There is now one fully accredited Baby-Friendly Community in Italy. Seventeen other communities are working on the various stages.
Exclusive breastfeeding at the point of discharge of high-risk newborns at a Neonatal Care Intensive Care Unit and the factors associated with this practice.	Jornal de Pediatria	Bicalho-Mancini, P. G., and G. Velasquez-Melendez. “Exclusive Breastfeeding at the Point of Discharge of High-Risk Newborns at a Neonatal Intensive Care Unit and the Factors Associated with This Practice.” Jornal de Pediatria 80, no. 3 (2004): 241–48.	2004	Hong Kong	Hospital	Becoming BFH and post BFH	Newborns	To study the rate of exclusive breastfeeding at the moment of hospital discharge of newborns admitted to a neonatal Intensive Care Unit and to analyse potential risk factors	The exclusive breastfeeding rate increased from 36% at discharge (before the Baby Friendly Hospital Initiative) to 54.7% (after BFHI). The independent risk factors associated with non-exclusive breastfeeding were the use of enteral feeding (OR = 3.01), ante-natal consultations < 6 (OR = 2.75), re lactation use (OR = 2.66), birth weight < 2,500 g (OR = 2.64) and being born during the period before…
Interventions to improve breastfeeding outcomes: a systematic review and meta-analysis	Acta Paediatrica	Bireshwar, Sinha, Chowdhury Ranadip, M. J. Sankar, J. Martines, Taneja Sunita, Mazumder Sarmila, N. Rollins, R. Bahl, and Bhandari Nita. “Interventions to Improve Breastfeeding Outcomes: A Systematic Review and Meta-Analysis.” Special Issue: Impact of Breastfeeding on Maternal and Child Health. 104, no. s467 (2015): 114–35.	2015	Multiple countries	Hospital & Community	Steps 4, 6 and 10	Health workers and postpartum women	To provide comprehensive evidence of the effect of interventions on early initiation, exclusive, continued and any breastfeeding rates when delivered in five settings: (i) Health systems and services (ii) Home and family environment (iii) Community environment (iv) Work environment (v) Policy environment or a combination of any of above.	Greatest improvements in breastfeeding seen when counseling or education were provided concurrently in various settings. Baby friendly hospital support at health system was the most effective intervention to improve rates of any breastfeeding. Question remain: To what extent can interventions promote optimal breastfeeding in premature babies and NICU infants. To what extent can work place interve…
The baby-friendly hospital initiative and breastfeeding at birth in Brazil: a crosssectional study	Reproductive Health	Boccolini, Siqueira Cristiano, Couto Maria Ines de Oliveira, Lazaro Marcia de Carvalho, and Maria do Carmo Leal. “THE BABY-FRIENDLY HOSPITAL INITIATIVE AND BREASTFEEDING AT BIRTH IN BRAZIL: A CROSS SECTIONAL STUDY.” Annals of Nutrition and Metabolism 71 (2017): 509–509.	2016	Brazil	Hospital	BHFI overall/all steps	Newborns and Postpartum women	To analyze the association between delivery in a BFH (main exposure), compared to non BFH, and timely initiation of breastfeeding (outcome) [BFHI step 4]	Among all births, 40 % occurred in hospitals accredited or in accreditation process for the BFHI and 52 % of women underwent caesarean section. In the final model, at the distal level, mothers less than 35 years old, and those who lived in the North Region, had a higher chance of timely initiation of breastfeeding. At the intermediate level, prenatal care in the public sector and advice on breast…
The effect of baby friendly hospital initiative and postnatal support on breastfeeding ratesâ€“Croatian experience	Collegium antropologicum	Bosnjak, A. P., M. Batinica, M. Hegedus-Jungvirth, J. Grguric, and J. Bozikov. “The Effect of Baby Friendly Hospital Initiative and Postnatal Support on Breastfeeding Rates - Croatian Experience.” Collegium Antropologicum 28, no. 1 (2004): 235–43.	2004	Croatia	Hospital & Community	BHFI overall/all steps	Newborns and Postpartum women	The aim of our study was to explore the influence of hospital practice and postnatal support on breast feeding rates	Breast feeding rates increased following implementation of BFHI and community based post natal breastfeeding support with the latter having great impact on the breastfeeding rate. Postnatal care guidelines should have a provision of linking mothers to breastfeeding community groups.
Mothersâ€™ expectations and other factors affecting breastfeeding at six months in Greece	Journal of child health care	Bouras, G., P. Mexi-Bourna, N. Bournas, C. Christodoulou, A. Daskalaki, I. Tasiopoulou, and A. Poulios. “Mothers’ Expectations and Other Factors Affecting Breastfeeding at Six Months in Greece.” J Child Health Care 17, no. 4 (2013): 387–96. https://doi.org/10.1177/1367493512468358.	2013	Greece	Hospital	BHFI overall/all steps	Postpartum women	To determine the factors influencing breastfeeding duration in Greece.	Baby-friendly hospital, antenatal courses, mother's perception of her capability to successfully breastfeed her infant, mother's intention to breastfeed for a duration of six months or more, mother's and father's education level, introduction of complementary foods or fluids, caesarean delivery, smoking and ethnicity were significantly associated with the duration of breastfeeding.
Braun, M.L.G., Giugliani, E.R., Soares, M.E.M., Giugliani, C., de Oliveira, A.P. and Danelon, C.M.M.,	American Journal of Public Health	Braun, M. L., E. R. Giugliani, M. E. Soares, C. Giugliani, A. P. de Oliveira, and C. M. Danelon. “Evaluation of the Impact of the Baby-Friendly Hospital Initiative on Rates of Breastfeeding.” Am J Public Health 93, no. 8 (2003): 1277–79. https://doi.org/10.2105/ajph.93.8.1277.	2003	Brazil	Hospital & Community	BHFI overall/all steps	Postpartum women	To evaluate the impact of the baby-friendly hospital initiative on rates breastfeeding, this before-and-after observational study prospectively followed 2 cohorts of babies born at Hospital de Clínicas de Porto Alegre, Brazil, a general university hospital responsible for approximately 4000 births per year. Most of the population served by the hospital comes from a low socioeconomic stratum.	The present study shows a significant increase in breastfeeding and exclusive breastfeeding rates after BFHI implementation. Of note, the effects of BFHI were stronger in the underprivileged population. The benefits of breast milk are known to be greater in populations at lower socioeconomic levels.4 Despite the occurrence of an increase in breastfeeding rates after BFHI implementation, the frequ…
A realistic evaluation of two training programs on implementing skin-to-skin as a standard of care.	J Perinat Educ	Brimdyr, K., A. M. Widström, K. Cadwell, K. Svensson, and C. Turner-Maffei. “A Realistic Evaluation of Two Training Programs on Implementing Skin-to-Skin as a Standard of Care.” J Perinat Educ 21, no. 3 (2012): 149–57. https://doi.org/10.1891/1058-1243.21.3.149.	2012	Egypt	Hospital	Step 4	Health workers	To examine the real-world effectiveness of two 5-day training techniques on sustained optimal skin-to-skin practices that support Step 4 of the revised Baby-Friendly Hospital Initiative (BFHI).	Exposure to the 5-day immersion model (Practice, Reflection, Education and training, Combined with Ethnography for Sustainable Success, or PRECESS) alone or combined with education was an effective strategy to change and sustain the standard of care for skin-to-skin practice. Barriers include: 1. Mothers are not able to see the baby when skin-to-skin. 2. Mother in pain during episiotomy repair 3.…
The Baby Friendly Hospital Initiative and breast feeding rates in Scotland	Arch Dis Child Fetal Neonatal Ed	Broadfoot, M., J. Britten, D. Tappin, and J. MacKenzie. “The Baby Friendly Hospital Initiative and Breast Feeding Rates in Scotland.” Archives of Disease in Childhood-Fetal and Neonatal Edition 90, no. 2 (2005): 114–16. https://doi.org/10.1136/adc.2003.041558.	2005	UK	Hospital	BHFI overall/all steps	Health workers	Objective: To examine the effect of the Baby Friendly Hospital Initiative on breast feeding rates in Scotland. Design: Observational study using an annual survey of progress towards the WHO/UNICEF Baby Friendly Hospital Initiative and routinely collected breast feeding rates gathered on the Guthrie Inborn Errors Screening card at 7 days of postnatal age.	Results: Babies born in a hospital with the UK Baby Friendly Hospital Initiative standard award were 28% (p , 0.001) more likely to be exclusively breast fed at 7 days of postnatal age than those born in other maternity units after adjustment for mother’s age, deprivation, hospital size, and year of birth. From 1995, breast feeding rates had increased significantly faster in hospitals with Baby F…
Baby-friendly hospital accreditation, in-hospital care practices, and breastfeeding.	Pediatrics	Brodribb, W., S. Kruske, and Y. D. Miller. “Baby-Friendly Hospital Accreditation, in-Hospital Care Practices, and Breastfeeding.” Pediatrics 131, no. 4 (2013): 685–92. https://doi.org/10.1542/peds.2012-2556.	2013	Australia	Hospital	BHFI overall/all steps	Postpartum women	OBJECTIVES: To investigate the effect of Baby-Friendly Hospital Initiative (BFHI) accreditation and hospital care practices on breastfeeding rates at 1 and 4 months. METHODS: All women who birthed in Queensland, Australia, from February 1 to May 31, 2010, received a survey 4 months postpartum. Maternal, infant, and hospital characteristics; pregnancy and birth complications; and infant feeding ou…	RESULTS: Sample size was 6752 women. Breastfeeding initiation rates were high (96%) and similar in BFHI-accredited and nonaccredited hospitals. After adjustment for significant maternal, infant, clinical, and hospital variables, women who birthed in BFHI-accredited hospitals had significantly lower odds of breastfeeding at 1 month (adjusted odds ratio 0.72, 95% confidence interval 0.58–0.90) than…
Achieving Baby-Friendly Designation at a Large Metropolitan Center.	American journal of perinatology	Bruney, T., D. Campbell, and A. Iyare. “Achieving Baby-Friendly Designation at a Large Metropolitan Center.” Am J Perinatol 37, no. 4 (2020): 430–35. https://doi.org/10.1055/s-0039-1681056.	2020	United States	Hospital	Becoming BFHI	Health facility and post-partum women	To describe the journey of obtaining Baby-Friendly designation as a large metropolitan center in an urban city and review the initial patient-related outcomes.	Objective: To describe the journey of obtaining Baby-Friendly designation as a large metropolitan center in an urban city and review the initial patient-related outcomes. Study Design Our medical center participated in the New York City Department of Health and Mental Hygiene Breastfeeding Hospital Collaborative from 2012 to 2017. Monthly meetings were held to monitor data, and audits conducted a…
Perspectives of Nurses in Mississippi on Implementation of the Baby-Friendly Hospital Initiative	JOGNN	Burnham, L., A. Gambari, P. Beliveau, J. Ustianov, M. G. Parker, and A. Merewood. “Perspectives of Nurses in Mississippi on Implementation of the Baby-Friendly Hospital Initiative.” J Obstet Gynecol Neonatal Nurs 50, no. 4 (2021): 392–401. https://doi.org/10.1016/j.jogn.2021.02.010.	2021	United States	Hospital	BHFI overall/all steps	Health workers	To describe the experiences and perceptions of Mississippi maternity nurses in hospitals that gained Baby-Friendly designation, including perceived barriers and facilitators to implementation of the Baby-Friendly Hospital Initiative	Five main themes:The Change Required for BFHI Was Hard, Nurses Felt Empowered byTaking Leadership Roles, Patient Education Was Pivotal to Practice Implementation, Nurses Felt Challenged by Unintended Consequences, and Attitudes Changed From Negative to Positive Over the Course of Adoption. Barriers include: Nurses were the main drivers of Baby-Friendly adoption and often described the process as …
UNICEF UK Baby Friendly Initiative: Providing, receiving and leading infant feeding care in a hospital maternity settingâ€”A critical ethnography	Maternal and child health nutrition	Byrom, Anna, Gill Thomson, Mark Dooris, and Fiona Dykes. “UNICEF UK Baby Friendly Initiative: Providing, Receiving and Leading Infant Feeding Care in a Hospital Maternity Setting—A Critical Ethnography.” Maternal & Child Nutrition 17, no. 2 (2021): 1–19. https://doi.org/10.1111/mcn.13114.	2020	UK	Hospital	BHFI overall/all steps	Health workers and postpartum women	To explore the influence of the national UNICEF UK BabyFriendly Initiative (BFI) standards on the culture of one typical maternity service in England, over a period of 8 weeks, across four phases of data collection between 2011 and 2017.	The findings discussed in this paper highlight how the BFI offers 'informational' (comprehensible), 'practical' (manageable) and 'emotional' (meaningful) support for both staff and service users, strengthened by effective, local leadership and a team approach. This is juxtaposed against the tensions and demands of the busy hospital maternity setting. It is recommended that ongoing infant feeding …
The effect of the baby-friendly hospital initiative on long-term breast feeding	International journal of clinical practice	Camurdan, A. Duyan, S. Oezkan, D. Yueksel, F. Pasli, F. Sahin, and U. Beyazova. “The Effect of the Baby-Friendly Hospital Initiative on Long-Term Breast Feeding.” International Journal of Clinical Practice 61, no. 8 (2007): 1251–55. https://doi.org/10.1111/j.1742-1241.2007.00926.x	2007	Turkey	Hospital	BHFI overall/all steps	Newborns	The aim of this study was to evaluate the effects of 'baby-friendly hospital initiative' (BFHI) on breast feeding.	BFHI increased the duration of breast feeding by 1.5 times. In addition to increased breast feeding rates in the first 6 months, BFHI supported prolonged duration of breast feeding (more than 12 months)
The baby-friendly hospital initiative and breastfeeding at birth in Brazil: a cross sectional study	Reproductive Health	Carvalho, M. L., C. S. Boccolini, M. I. Oliveira, and M. D. Leal. “The Baby-Friendly Hospital Initiative and Breastfeeding at Birth in Brazil: A Cross Sectional Study.” Reprod Health 13, no. Suppl 3 (2016): 119. https://doi.org/10.1186/s12978-016-0234-9.	2016	Brazil	Hospital	BHFI overall/all steps	Newborns and postpartum women	The aim of this study was to analyze the association between delivery in a BFH (main exposure), compared to non BFH, and timely initiation of breastfeeding (outcome)	The chance of being breastfed in the first hour after birth in Baby-Friendly hospitals was twice as high as at non-accredited hospitals. Additionally prenatal care in the public sector and advice on breastfeeding during pregnancy were directly were associated with the outcome.
Protection, promotion and support of breast-feeding in Europe: current situation.	Public health nutrition	Cattaneo, A., A. Yngve, B. Koletzko, and L. R. Guzman. “Protection, Promotion and Support of Breast-Feeding in Europe: Current Situation.” Public Health Nutr 8, no. 1 (2005): 39–46. https://doi.org/10.1079/phn2005660.	2005	EU member states	Country-level comparison	BHFI overall/all steps	Key informants: Breastfeeding coordinators and breastfeeding committes	To describe the current situation regarding protection, promotion and support of breast-feeding in Europe, as a first step towards the development of a blueprint for action	Results: EU countries do not fully comply with the policies and recommendations of the Global Strategy on Infant and Young Child Feeding that they endorsed during the 55th World Health Assembly in 2002. Some countries do not even comply with the targets of the Innocenti Declaration (1990). Pre-service training on breast-feeding practice is inadequate and in-service training achieves only low to m…
Effect on rates of breast feeding of training for the baby friendly hospital initiative	BMJ	Cattaneo, A., and R. Buzzetti. “Quality Improvement Report: Effect on Rates of Breast Feeding of Training for the Baby Friendly Hospital Initiative.” British Medical Journal (Clinical Research Edition) 323, no. 7325 (2001): 1358–62. https://doi.org/10.1136/bmj.323.7325.1358.	2001	Italy	Hospital	BHFI overall/all steps	Health workers and postpartum women and their babies	To examine the effects of the Unicef course on hospital practices, knowledge of health workers, and breastfeeding rates at discharge and three and six months later in a high income country	Strategies for change : Training of trainers and subsequent training of health workers with a slightly adapted version of the 18 hour Unicef course on breastfeeding management and promotion. Key measures for improvement Hospital practices, knowledge of 571 health workers, and breastfeeding rates at discharge, three, and six months in 2669 mother and baby pairs. Effects of change: After training h…
Effectiveness of the Baby Friendly Community Initiative in Italy: a non-randomised controlled study.	BMJ	Cattaneo, A., M. E. Bettinelli, E. Chapin, A. Macaluso, L. Cordova Do Espirito Santo, A. M. Murante, and M. Montico. “Effectiveness of the Baby Friendly Community Initiative in Italy: A Non-Randomised Controlled Study.” BMJ Open 6, no. 5) (2016). https://doi.org/10.1136/bmjopen-2015-010232.	2016	Italy	Community	BFCI only	Newborns and postpartum women	To assess the effectiveness of the Baby Friendly Community Initiative (BFCI) on exclusive breast feeding at 6 months	Results: The crude rates of exclusive breast feeding at discharge, 3 and 6 months, and of any breast feeding at 6 and 12 months increased at each round of data collection after baseline in the early and late intervention groups. At the end of the project, 10% of infants were exclusively breast fed at 6 months and 38% were continuing to breast feed at 12 months. However, the comparison by adjusted…
Baby-friendly hospitals in Turkey: evaluation of adherence to the Ten Steps to Successful Breastfeeding.	East Mediterr Health J.	Caylan, N., M. Kilic, S. Yalcin, B. Tezel, and F. Kara. “Baby-Friendly Hospitals in Turkey: Evaluation of Adherence to the Ten Steps to Successful Breastfeeding.” Eastern Mediterranean Health Journal 28, no. 5 (2022): 352–61. https://doi.org/10.26719/emhj.22.021.	2022	Turkey	Hospital	BHFI overall/all steps	Hospital	To analyse the 2018-2019 external reassessment results of baby-friendly hospitals (BFHs) in Turkey	All 10 steps were fulfilled by 60.1% of the hospitals. Steps 3 and 2 had the lowest compliance rates (81.6% and 85.7%), and Steps 7 and 8 had the highest rates (97.1% and 98.1%). Caesarean section rates in the fourth quartile were asso-ciated with significantly lower adherence to Steps 3 and 10. The presence of another external reassessment within 5 years was associated with a significantly highe…
Factors influencing the intention of perinatal nurses to adopt the Baby - Friendly Hospital Initiative in Southeastern Quebec, Canada: implications for practice	Nursing Research and Practice	Chabot, G., and M. Lacombe. “Factors Influencing the Intention of Perinatal Nurses to Adopt the Baby-Friendly Hospital Initiative in Southeastern Quebec, Canada: Implications for Practice.” Nurs Res Pract 2014 (2014): 603964. https://doi.org/10.1155/2014/603964.	2014	Canada	Hospital	Step 3 - 10	Health workers	To identify the factors influencing perinatal nurses to adopt the BFHI in their practice	Participants are mainly influenced by: Factors pertaining to their perceived capacity to overcome the strict criteria of the BFHI; The mother's approval of a nursing practice based on the BFHI; The antenatal preparation of the mothers. There is need to understand the relationships of organizational measures such as the implementation of steps 1 and 2 on nurses' intention to adopt the BFHI and the…
Breastfeeding rates and hospital breastfeeding practices in Canada: A national survey of women	BIRTH	Chalmers, B., C. Levitt, M. Heaman, B. O’Brien, R. Sauve, and J. Kaczorowski. “Breastfeeding Rates and Hospital Breastfeeding Practices in Canada: A National Survey of Women.” Birth 36, no. 2 (2009): 122–32. https://doi.org/10.1111/j.1523-536X.2009.00309.x.	2009	Canada	Community	BHFI overall/all steps	Postpartum women	To report breastfeeding rates and adherence to the Baby Friendly Hospital Initiative of the World Health Organisation and UNICEF in Canada	High breastfeeding intention and initiation rates; Exclusive Breastfeeding rates at 6 months lower than desirable; Low adherence to several best practices advocated by the BFHI. Some aspects of care could not be specified as it was uncertain if participants could have knowledge about them e.g availability of a breastfeeding policy at the hospital.
Feeding practices of infants delivered in a district hospital during the implementation of Baby Friendly Hospital Initiative	Med J Malaysia	Chan, S. K., and C. V. Asirvatham. “Feeding Practices of Infants Delivered in a District Hospital during the Implementation of Baby Friendly Hospital Initiative.” Med J Malaysia 56, no. 1 (2001): 71–76.	2001	Malaysia	Hospital & Community	Becoming/pre BFHI	Newborns	To find out the feeding practices of infants delivered in Hospital Seri Manjung (HSM), to identify the population subgroups that had lower breastfeeding rates at 4 months and the effect of attendance of antenatal breastfeeding eductaion on breastfeeding practices.	This study showed that BF rates at 4 months were subobtimal in Chinese working mothers. Ante-natal education appeared to improve BF at 4 months. Exclusive breastfeeding rates were higher, antenatal breastfeeding education improved breastfeeding rates at 4 months.
Knowledge and attitude regarding breastfeeding in mothers attending antenatal clinics	Indian J Pediatr	Chaturvedi, P., and N. Banait. “Knowledge and Attitude Regarding Breast-Feeding, in Mothers Attending Antenatal Clinics.” Indian J Pediatr 67, no. 4 (2000): 259–62. https://doi.org/10.1007/bf02758164.	1993	India	Hospital	BHFI overall/all steps	Postpartum women	To assess knowledge and attitude of postpartum mothers who attended antenatal clinics of a Baby Friendly Hospital regarding breastfeeding	Only 54.5% of mothers who had attended antenatal care at the facility and 30.3% of those who did not attend antenatal care at the facility were informed about breastfeeding benefits at the antenatal. The mothers who attended antenatal care at the facility initiated breastfeeding early and did not want to give additional food as compared to those who did not . Despite training the obstetricians in…
A review of breastfeeding practices in Hong Kong	N/A	Chee, Y. O., and L. Horstmanshof. “A Review of Breastfeeding Practices in Hong Kong -- 1994/1995.” Breastfeeding Review 4, no. 1 (1996): 7–12.	1993	China	Hospital	BHFI overall/all steps	Postpartum women	To examine the degree to which the HOng Kong hospitals adhered to the ten steps and also the extent to which mothers perceived themselves supported to breastfeed on postnatal day	There have been improvements in the hospital practices that encourage breastfeeding, but there is still much work to be done to empower mothers to breastfeed in Hong Kong
Baby-friendly hospital initiative accreditation in Taiwan: Challenges and assistance needs	Midwifery	Chen, Li-Li, Meei-Ling Gau, Chien-Huei Kao, and Wan-Lin Pan. “Baby-Friendly Hospital Initiative Accreditation in Taiwan: Challenges and Assistance Needs.” Midwifery 94 (2021): N.PAG-N.PAG. https://doi.org/10.1016/j.midw.2020.102903.	2021	Taiwan	Hospital	Becoming/pre BFHI	Health workers	A sample comprising administrators and maternity and pediatric department managers working at non-BFI facilities in Taiwan was interviewed to explore the difficulties encountered and assistance required with regard to implementing Ten 'Steps to Successful Breastfeeding' policies.	Barriers: This study found that many challenges impacted the implementation of BFI policies. These challenges may be distinguished into three categories: institutional (human resources, cost, and facility layout), personal (attitudes/beliefs and knowledge about breastfeeding), and sociocultural factors (formula marketing and Chinese culture). In this study, the primary challenges faced by medical…
The number of Baby Friendly hospital practices experienced by mothers is positively associated with breastfeeding: A questionnaire survey	International Journal of Nursing Studies	Chien, L. Y., C. J. Tai, K. H. Chu, Y. L. Ko, and Y. C. Chiu. “The Number of Baby Friendly Hospital Practices Experienced by Mothers Is Positively Associated with Breastfeeding: A Questionnaire Survey.” Int J Nurs Stud 44, no. 7 (2007): 1138–46. https://doi.org/10.1016/j.ijnurstu.2006.05.015.	2007	Taiwan	Hospital & Community	BHFI overall/all steps	Postpartum women	To examine the association between number of Baby Friendly hospital practices experienced by mothers and breastfeeding initiation during hospital stay, breastfeeding at 1 month and breastfeeding at 3 months after delivery	Only 1% of women experienced all ten steps, 5.7% did not experience any baby friendly practices, mothers who delivered at certified baby friendly hospitals experienced more 10 step practices. There is need for greater attention to implement the 10 steps.
Study of infant feeding practices: factors associated with faulty feeding	Journal of Tropical Pediatrics	Chintan, Parekh, S. B. Bavdekar, and V. Shaharao. “Study of Infant Feeding Practices: Factors Associated with Faulty Feeding.” Journal of Tropical Pediatrics 50, no. 5 (2004): 306–8. https://doi.org/10.1093/tropej/50.5.306.	2004	India	Hospital	BHFI overall/all steps	Postpartum women	KEM Hospital, Mumbai was recognized as a ‘baby-friendly’ hospital on the basis of adherence to the ‘Ten steps to successful breastfeeding’, a decade ago. This study was undertaken to determine the sustainability of the programme in terms of feeding practices undertaken by the mothers on the basis of advice given to them.	A total of 92.11 per cent of the infants up to 6 months of age received exclusive breastfeeding. Timely complementary feeding rate was 95 per cent. Thus interventions used in the programme seem sustainable. The advice regarding infant feeding practices given in the immediate postnatal period and subsequent visits to the well-baby clinic are effective. Mothers should receive information regarding …
Effects of a â€˜Baby-Friendly Hospital Initiativeâ€™ on exclusive breastfeeding rates at a private hospital in Lebanon: an interrupted time series analysis	BMC Pregnancy and Childbirth	Clermont, A., J. E. Gemayel, R. Hammoud, J. Wang, H. Beciu, M. Sinno, W. Berends, et al. “Effects of a ‘Baby-Friendly Hospital Initiative’ on Exclusive Breastfeeding Rates at a Private Hospital in Lebanon: An Interrupted Time Series Analysis.” BMC Pregnancy Childbirth 21, no. 1 (2021): 385. https://doi.org/10.1186/s12884-021-03816-3.	2021	Lebanon	Hospital	BHFI overall/all steps	Newborns and postpartum women	This study documents the implementation of BFHI at Clemenceau Medical Center (CMC), a private hospital in Lebanon, and analyzes data on EBF practices among CMC's patients before, during, and after the implementation period.	The steps necessary to bring CMC in line with the BFHI standards were implemented during the periodbetween November 2015 and February 2016. These steps can be grouped into three phases: updates to hospital policies and infrastructure (Phase 1); changes to healthcare staff practices (Phase 2); and improvements in patient education (Phase 3). The baseline percentage of EBF was 2.4 % of all live bir…
Education on antenatal colostrum expression and the baby friendly Health initiative in Australian hospital: an audit of birth and breastfeeding outcomes	Research	Connolly, Emma L., Misty Reinkowsky, Roslyn Giglia, Belinda Sexton, Philippa Lyons-Wall, Johnny Lo, and Therese A. O’Sullivan. “Education on Antenatal Colostrum Expression and the Baby Friendly Health Initiative in an Australian Hospital: An Audit of Birth and Breastfeeding Outcomes.” Breastfeeding Review 27, no. 1 (2019): 21–30.	2019	Australia	Hospital	BHFI overall/all steps	Prenatal women	To assess breastfeeding and birth outcomes before and after provision of antenatal colostrum expression (ACE) education and BFHI care as standard hospital practice.	Mothers were more likely to see a lactation consultant after introduction of ACE education (p=0.045) and with BFHI care (p=0.053), increased initiation of breastfeeding (p=0.049), ACE education was not associated with significantly increased rates of special care nursery admission or lower gestational age at birth
Overcoming rooming-in barriers: a survey on mothers, perspectives.	Frontiers in Pediatrics	Consales, A., B. L. Crippa, J. Cerasani, D. Morniroli, M. Damonte, M. E. Bettinelli, D. Consonni, et al. “Overcoming Rooming-In Barriers: A Survey on Mothers’ Perspectives.” Front Pediatr 8 (2020): 53. https://doi.org/10.3389/fped.2020.00053.	2020	Italy	Hospital	Step 7	Newborns and postpartum women	To investigate maternal knowledge of rooming-in and the most frequently encountered barriers and possible facilitators of adherence to the practice, according to their experience	Majority of mothers knew of rooming in and 48.2% practiced it continuously. Main reported obstacles were fatigue (40.5%) and caesarean section related difficulties. Night was the most critical time of the day for rooming in. Mothers who adhered to rooming in had a higher exclusive breastfeeding rate at discharge compared to mothers who did not.
Successful breastfeeding: A global intervention for a physiological process	Acta bio-medica: Atenel Parmensis	Corona, M. F., P. Cataldi, G. Zaccagnini, S. Maddaluno, V. Capone, A. Conti, D. Carlucci, S. Silvano, A. Bertone, and S. Parmigiani. “Successful Breastfeeding: A Global Intervention for a Physiological Process.” Acta Biomed 87, no. 2 (2016): 156–60.	2016	Italy	Community	BHFI overall/all steps	Postpartum women	We here report the results at short and medium term of our perinatal unit after having implemented this intervention: Focus: Giving the mother and her baby opportunities that allow a good bonding from the beginning: skin-to-skin contact immediately after birth, breast sucking possibly within the 1st hour of life, rooming-in, regular checks by educated personnel of suction and attachment, avoidanc…	In our perinatal unit we applied the ten steps of WHO/UNICEF for Baby Friendly Hospital Initiative and evaluated the percentage of exclusive (EBF) or complementary breastfeeding (CBF), and of formula fed (FF) healthy full-term infants (HFI) at hospital discharge (HD). HFI performing EBF at HD were 85.3%, a quite high value. At the age of 3 mths EBF percentage ranged between 59-62.4%, and at 6 mth…
The impact of training based on the baby friendly hospital initiative on breastfeeding practices in the Northeast of Brazil	Journal de Pediatrica	Coutinho, S. B., M. de C. Lima, A. Ashworth, and P. I. C. Lira. “The Impact of Training Based on the Baby-Friendly Hospital Initiative on Breastfeeding Practices in the Northeast of Brazil.” Jornal de Pediatria 81, no. 6 (2005): 471–77. https://doi.org/10.2223/JPED.1422.	2005	Brazil	Hospital & Community	Step 4-10	Newborns and postpartum women	To evaluate the impact of training based on the Baby Friendly Hospital Initiative on breastfeeding practices in maternity wards and during the first 6 months of life	There was an improvement in breastfeeding practices at the maternity wards and an increase of exclusive breastfeeding prevalence from 21.2 to 70% during the first 48 hours after delivery and throughout the first 6 months. There is need for effective interventions to support exclusive breastfeeding in the health sector and in the community
Comparison of the effect of two systems for the promotion of exclusive breastfeed	Lancet	Coutinho, S. B., P. I. de Lira, M. de Carvalho Lima, and A. Ashworth. “Comparison of the Effect of Two Systems for the Promotion of Exclusive Breastfeeding.” Lancet 366, no. 9491 (2005): 1094–1100. https://doi.org/10.1016/s0140-6736(05)67421-1.	2005	Brazil	Hospital	BHFI overall/all steps	Postpartum women	To compare the effects on rates of breastfeeding of two systems for promotion of breastfeeding in Brazil-- a hospital-based system and the same system combined with a program of home visits	Findings The hospital-training intervention achieved a high rate (70%) of exclusive breastfeeding in the hospitals, but this rate was not sustained at home and at 10 days of age only 30% of infants were exclusively breastfed The patterns of exclusive breastfeeding in the two trial groups for days 10–180 differed significantly (p0·0001), with a mean aggregated prevalence of 45% among the group ass…
Optimizing successful breastfeeding in the newborn	Office Pediatrics	Cramton, R., M. Zain-Ul-Abideen, and B. Whalen. “Optimizing Successful Breastfeeding in the Newborn.” Curr Opin Pediatr 21, no. 3 (2009): 386–96. https://doi.org/10.1097/MOP.0b013e32832b325a.	2009	United States	Hospital & Community	BHFI overall/all steps	Newborns and postpartum women	To present an overview of the state of breastfeeding in the United States and to examine recent evidence for strategies aimed at optimizing successful breastfeeding in the neonatal period	BFHI based on the ten steps to successful breastfeeding is an effective evidence based model of perinatal care that protects, promotes and supports breastfeeding. A significant proportion of pediatricians are not providing evidence based recommendations for breastfeeding guidance and support.
Maternity Nurses Perceptions of Implementation Ten Steps to Successful Breastfeeding	American Journal of Maternal and Child Nursing	Cunningham, E. M., E. I. Doyle, and R. G. Bowden. “Maternity Nurses’ Perceptions of Implementation of the Ten Steps to Successful Breastfeeding.” MCN Am J Matern Child Nurs 43, no. 1 (2018): 38–43. https://doi.org/10.1097/nmc.0000000000000392.	2018	United States	Hospital	BHFI overall/all steps	Health workers	To determine maternity nurses' perceptions of implementing the Ten Steps to Successful Breastfeeding	Results, barriers: Nurse staff shortages: variations in practice among nurses; different levels of Nurse education & knowledge about BF; lack of parental awareness & knowledge about BF, culture and postpartum issues such as Maternal fatigue, visitors nad routines required; inconsistencies in practice and philosophies among nurses in how they approach BF support; BF support does not appear to be u…
Do maternity hospital practices support Greek mothers' decision to breastfeed?	Clinical and experimental obstetrics and gynecology	Daglas, M., V. Petoussi, G. Dionysiou, and I. Athanassakis. “Do Maternity Hospital Practices Support Greek Mothers’ Decision to Breastfeed?” Clin Exp Obstet Gynecol 37, no. 1 (2010): 43–48.	2010	Greece	Hospital & Community	BHFI overall/all steps	Newborns and postpartum women	To investigate the degree that Greek maternity hospitals have adopted the "ten steps to successful breastfeeding	- 40.5% of the mothers did not know what the first meal of their baby was. - 68.3% of the mothers mentioned that artificial milk was brought in every meal of the neonate, while 63.6% believed that artificial milk was given to their child without their knowledge, despite the fact that they had already decided to breastfeed. - 90% of the mothers giving birth in public maternity hospitals and 60% de…
Knowledge, attitudes and practices of nursing staff regarding the Baby-Friendly Hospital Initiative in non-accredited obstetric units in Cape Town	South African Journal of Clinical Nutrition	Daniels, L., and D. Jackson. “Knowledge, Attitudes and Practices of Nursing Staff Regarding the Baby-Friendly Hospital Initiative in Non-Accredited Obstetric Units in Cape Town.” South African Journal of Clinical Nutrition 24, no. 1 (2011): 32–38. https://doi.org/10.1080/16070658.2011.11734347.	2011	South Africa	Hospital	Becoming/pre BFHI	Health workers	To assess nursing staff knowledge, attitudes and practices regarding the Baby-Friendly hospital Initiative (BFHI) To assess the knowledge of maternity obstetric unit managers regarding BFHI principles and their attitude towards BFHI implementation To describe the barriers and constraints to the implementation of BFHI principles	There was acceptable awareness and knowledge of the recommended BFHI principles. - the enrolled nursing assistants were significantly less knowledgeable than the other cadres of nurses. - the majority of the nurses had a positive attitude toward BFHI principles and practices
Breastfeeding Practices in a Teaching Hospital of Calcutta before and after the Adoption of BFHI	Journal of the Indian Medical Association	Dasgupta, A., S. Bhattacharya, M. Das, K. M. Chowdhury, and S. Saha. “Breast Feeding Practices in a Teaching Hospital of Calcutta before and after the Adoption of BFHI (Baby Friendly Hospital Initiative).” J Indian Med Assoc 95, no. 6 (1997): 169–71, 195.	1993	India	Hospital	BHFI overall/all steps	Postpartum women	1. To investigate the BF practices of the newborns in the postnatal wards 2. To find the impact of the introduction of the BFHI in the hospital on BF practices by before and after comparision studies 3. To investigate the probelems of mothers not practising exclusive BF and suggest measures of improvement.	- There is an overall improvement in the time of initiation of BF of c section babies after the adoption of BFHI. - Before the adoption of BFHI in the postnatal ward, 46% of babes were given in-between feeds, even after the initiation of BF. In-between feeds reduced to 19.6% after the BFHI was launched. - Pre-lacteal feeds were given to 100% of newborns irrespective of the type of delivery before…
Cost Comparison of Baby Friendly and Non - Baby Friendly Hospitals in the United States	Pediatrics	DelliFraine, J., J. Langabeer 2nd, J. F. Williams, A. K. Gong, R. I. Delgado, and S. L. Gill. “Cost Comparison of Baby Friendly and Non-Baby Friendly Hospitals in the United States.” Pediatrics 127, no. 4 (2011): e989-94. https://doi.org/10.1542/peds.2010-1591.	2011	United States	Hospital	BHFI overall/all steps	Health facility level	To provide economic assessment of the incremental costs associated with obtaining the World Health Organization and United Nations International Children's Emergency Fund designation as an Infant- Friendly hospital.	Baby friendly facilities have slightly higher costs than non baby friendly facilities, ranging from 1.6% to 5%, but these costs were not statistically significant.
Cost Comparison of Baby Friendly and Non-Baby Friendly Hospitals in the United States	Pediatrics	DelliFraine, J., J. Langabeer 2nd, R. Delgado, J. F. Williams, and A. Gong. “A Transition Strategy for Becoming a Baby-Friendly Hospital: Exploring the Costs, Benefits, and Challenges.” Breastfeed Med 8 (2013): 170–75. https://doi.org/10.1089/bfm.2012.0050.	2013	UK	Hospital	BFHI and non-BFHI	Health facility level	The objectives of this study were to provide an economic assessment of the incremental costs associated with obtaining the World Health Organization and United Nations International Children's Emergency Fund designation as a Infant-Friendly hospital.	- Delivery in Baby-Friendly Hospitals was more expensive in comparison to non-BFHI, at $2,205 vs $2,170. The costs of the facilities were not statistically significant. - Becoming Baby-Friendly is suggested to be cost-neutral for typical acute hospital care.
Implementing Legislation to ImproveHospital Support of Breastfeeding, NewYork State, 2009â€“2013	Preventing Chronic Disease	Dennison, B. A., B. A. Hawke, R. A. Ruberto, and D. J. Gregg. “Implementing Legislation to Improve Hospital Support of Breastfeeding, New York State, 2009-2013.” Prev Chronic Dis 12 (2015): E122. https://doi.org/10.5888/pcd12.150121.	2015	United States	Hospital	BHFI overall/all steps	Hospital policies	To assess hospital policy compliance with New York laws and regulations related to breastfeeding	The number and percentage of hospitals that had a fully compliant hospital breastfeeding policy (total score = 28) in-creased 15-fold during this time period, from 0 in 2009 to 6 (5%)in 2011 to 97 (75%) in 2013 - The percentage of hospitals with fully compliant policies increased from 0% in 2009, to 5% in 2011, and to 75% in 2013 -The percentagethat included all WHOâ€™s 10 steps increased from 0%…
The Impact of Hospital Resources and Availabilityof Professional Lactation Support on Maternity Care: Results of Breastfeeding Surveys 2009â€“2014	Breastfeeding Medicine	Dennison, B. A., T. Q. Nguyen, D. J. Gregg, W. Fan, and C. Xu. “The Impact of Hospital Resources and Availability of Professional Lactation Support on Maternity Care: Results of Breastfeeding Surveys 2009-2014.” Breastfeed Med 11 (2016): 479–86. https://doi.org/10.1089/bfm.2016.0072.	2016	United States	Hospital	Steps 1-7, 9-10	Hospital policies	To evaluate changes in New York hospitals in the implementation of recommended maternity care practices, provision of professional lactation support,and reported hospital and patient barriers to breastfeeding support between 2009 and 2014	- Surveys were completed by New York hospitals in 2009, 2011, and 2014. - During this time period, the percent of hospitals reporting implementation of Steps 2, 4, 6, or 9 increased. - Hospitals distributing formula samples at discharge to breastfeeding mothers decreased significantly from 39 (32%) to 3 (2%). - Professional lactation staffing ratios (N/1,000 births) of both International Board Ce…
Effect of Maternity-Care Practices on Breastfeeding	Pediatrics	DiGirolamo, A. M., L. M. Grummer-Strawn, and S. B. Fein. “Effect of Maternity-Care Practices on Breastfeeding.” Pediatrics 122 Suppl 2 (2008): S43-9. https://doi.org/10.1542/peds.2008-1315e.	2008	United States	Hospital	Step 4, 6-10	Newborns and postpartum women	To examine the current prevalence and the individual and cumulative influences of a greater number of Baby-Friendly hospital practices on breastfeeding duration among mothers who intended to breastfeed for at least 2 months postpartum. - Using data from the IFPS II, the study provides an opportunity to assess changes in the prevalence of reported Baby-Friendly hospital practices since the admini…	Only 8.1% of the mothers experienced all 6 Baby-Friendly practices. - At least half of the mothers reported experiencing each of the 6 practices. - The overall prevalence of women who terminated breastfeeding by 6 weeks postpartum was 14.4%. - Compared with the mothers who experienced all 6â€œBaby-Friendlyâ€ practices, mothers who experienced none were 13 times more likely to stop breastfeeding…
Maternity Care Practices: Implications for Breastfeeding	BIRTH	DiGirolamo, A. M., L. M. Grummer-Strawn, and S. Fein. “Maternity Care Practices: Implications for Breastfeeding.” Birth 28, no. 2 (2001): 94–100. https://doi.org/10.1046/j.1523-536x.2001.00094.x.	2001	United States	Hospital	BHFI overall/all steps	Postpartum women	To assess the reported prevalence of selected Baby Friendly practices experienced by mothers throughout the US and to assess the independent and cumulative impact of These practices on BF duration. - to assess the number of practices experienced and estimate the relation between number of practices experienced and BF outcome.	Only 7% of mothers experienced all five Baby-Friendly practices. - The cumulative effect of these practices, rather than each individual practice, is most important in breast-feeding outcome - Those most influential on BF outcome incldued exclusivity of BF in the hospital and BF initiation within 1hr of birth. - The strongest risk factors for early breastfeeding termination were late BF initiatio…
The baby friendly breast-feeding management course	British Journal of Midwifery	Dinwoodie, K., R. Bramwell, F. Dykes, S. Lang, and A. Runcieman. “The Baby Friendly Breast-Feeding Management Course.” British Journal of Midwifery 8, no. 6 (2000): 362–66.	1993	UK	Hospital & Community	BHFI overall/all steps	Health workers	To evaluate the impact on practitioners 6 months following completion of a BFI course in breastfeeding management.	The findings showed that course members reported a sustained increase in knowledge, skills and positive attitudes concerning breast-feeding and that the course had increased confidence to activelysupport breast-feeding mothers and their infants Of the skills taught on the course, correct attachment to the mother's breast and hand expression were recorded as the most valuable. These two skills are…
Adherence to the Ten Steps of the Baby-FriendlyHospital Initiative in Minnesota Hospitals	Birth	Dodgson, J. E., C. J. Allard-Hale, A. Bramscher, F. Brown, and L. Duckett. “Adherence to the Ten Steps of the Baby-Friendly Hospital Initiative in Minnesota Hospitals.” Birth 26, no. 4 (1999): 239–47. https://doi.org/10.1046/j.1523-536x.1999.00239.x.	1993	United States	Hospital	BHFI overall/all steps	Postpartum women	1. To determine the in-hospital breastfeeding rate for Minnesota hospitals 2. To analyze the relationship between the in-hospital breastfeeding rates and selected hospital demographic characteristics 3. To determine the rate of adherence to each of theBaby-Friendly Hospital Initiative (BFHI) Ten Steps, 4. to analyse the relationship between the adherence rates for each of the Ten Steps and select…	The average breastfeeding initiation rate was 59%. - Step 1: 62% of hospitals had written policies. Only 3 hospitals had no policies. Step 2: Basic BF education was offered to most nursing staff at all levels (88%) Step 3: not assessed Step 4: 88% of hospitals reported that vaginally delivered newborns breastfed within 1 hr of birth. Step 5: All 12 topics were taught in 61% or more of hospitals. …
Exposure to Baby-Friendly Hospital Practices and Breastfeeding Outcomes of WIC Participants in Maryland	Journal of Human Lactation	Ducharme-Smith, K., S. M. Gross, A. Resnik, N. Rosenblum, C. Dillaway, D. Orta Aleman, M. Augustyn, J. Silbert-Flagg, and L. E. Caulfield. “Exposure to Baby-Friendly Hospital Practices and Breastfeeding Outcomes of WIC Participants in Maryland.” J Hum Lact 38, no. 1 (2022): 78–88. https://doi.org/10.1177/0890334421993771.	2022	United States	Hospital	BHFI overall/all steps	Postpartum women	(1) To compare maternal perceptions about maternity practices in Baby-Friendly Hospitals and non-Baby-Friendly Hospitals; (2) to evaluate the associations between degree of exposure to the Baby-Friendly 10 Steps and breast-feeding practices through the first 6 months; and (3) to evaluate whether the receipt of specific Steps was associated with breastfeeding practices through 6 months.	Reported adherence to 10-Steps policies ranged from 10% (lowest for Step 9, highest for Step 10) and only Step 9 (give no pacifiers or artificial nipples to breastfeeding infants) differed according to Baby-Friendly Hospital status. Greater exposure to the 10 Steps was positively associated with exclusive breastfeeding during hospitalization. The lack of perceived adherence to Step 6 (no food or …
Evaluation of a training program for healthcare professionals about breast-feeding	European Journal of Obstetrics & Gynecology	Durand, M., J. Labarère, E. Brunet, and J. C. Pons. “Evaluation of a Training Program for Healthcare Professionals about Breast-Feeding.” Eur J Obstet Gynecol Reprod Biol 106, no. 2 (2003): 134–38. https://doi.org/10.1016/s0301-2115(02)00225-7.	2003	France	Hospital	Step 2	Health workers and postpartum women	To assess the impact of a training program on maternity ward practices and on the duration of breastfeeding	76% of mothers initiated breast-feeding in the two samples. The median duration of breast-feeding was 12 weeks and did not differ between the before and after groups. The percentage of newborns separated from their mother more than 4 h a night decreased substantially after the intervention (13% versus 52%before the intervention,P<0:01). In-hospital formula provision also decreased after the inter…
Impact of a Baby-Friendlyâˆ’Aligned Pacifier Policyon Pacifier Use at 1 Month of Age	Academic Pediatrics	Ekambaram, M., M. M. Irigoyen, A. Paoletti, and I. Siddiqui. “Impact of a Baby-Friendly-Aligned Pacifier Policy on Pacifier Use at 1 Month of Age.” Acad Pediatr 19, no. 7 (2019): 808–14. https://doi.org/10.1016/j.acap.2019.02.002.	2019	United States	Hospital	Step 9	Newborns and postpartum women	We evaluated the impact of a pacifier policy aligned with the World Health Organization and United Nations Children's Fund Baby-Friendly Hospital Initiative on subsequent pacifier use and breastfeeding at 1 month of age.	Pacifier adoption was delayed in the post-implementation group, but pacifier use by 1 month of age was comparable (78.9% pre-implementation vs77.6% post-implementation;P= .793). - In the pre-implementation group, female and male infants used pacifiers at comparable rates; however, in the post-implementation group, females were significantly less likely to use a pacifier compared tomales after con…
Evaluation of Breastfeeding in a Baby-friendly city, Corum, Turkey	Cent Eur J Public Health	Erkul, P. E., S. S. Yalçin, and S. Kiliç. “Evaluation of Breastfeeding in a Baby-Friendly City, Corum, Turkey.” Cent Eur J Public Health 18, no. 1 (2010): 31–37.	2010	Turkey	Hospital	BHFI overall/all steps	Postpartum women	The aim of this study was to evaluate the breast feeding status and the effect of lactation counseling support (LCS) on breastfeeding and social support in a Baby-Friendly City	Mothers who gave colostrum as the first food had more frequently taken lactation counselling support (LCS) than mothers who gave prelacteal foods. The percentage of LCS in mothers who knew the expression of breast milk and didn't give bottle feeding was higher compared to others. LCS is very important for mothers to develop correct attitudes and behavior about breastfeeding and family collaborati…
The uptake and implementation of the Baby Friendly Health Initiative in Australia	Women and Birth	Esbati, A., A. Henderson, J. Taylor, and M. Barnes. “The Uptake and Implementation of the Baby Friendly Health Initiative in Australia.” Women Birth 32, no. 3 (2019): e323–33. https://doi.org/10.1016/j.wombi.2018.07.023.	2019	Australia	Hospital & Community	BHFI overall/all steps	Health workers	To explore health practitioners' perspectives about the uptake and implementation of the Initiative in Australia	Participants suggested that complexities of accreditation and reaccreditation processes impacted the uptake and implementation of the BFHI. These complexities included organisational size and their geographic allocation, prolonged processes of BFHI accreditation and reaccreditation, and maintaining standards required for BFHI reaccreditation. Participants identified the need for improved policies…
Perspectives about the baby friendly hospital/health initiative in Australia: an online survey	International Breastfeeding Journal	Esbati, A., J. Taylor, A. Henderson, M. Barnes, and L. Kearney. “Perspectives about the Baby Friendly Hospital/Health Initiative in Australia: An Online Survey.” Int Breastfeed J 15, no. 1 (2020): 23. https://doi.org/10.1186/s13006-020-00266-z.	2020	Australia	Hospital	BHFI overall/all steps	Health workers	To explore health professionals and other stakeholders' perspectives on the uptake and implementation of the BFHI in Australia from an organisational change perspective.	The majority of Participants supported legislating the who Code, closely monitoring BFHI compliance,ensuring sufficient knowledge about breastfeeding and the BFHI among staff, improving care within maternity facilities, continuous support of mothers' post-discharge, and improving social media support of breastfeeding. It was also perceived that an interdisciplinary team approach and multidiscipli…
The impact of Baby Friendly Initiative accreditation: An overview of systematic reviews	Maternal & Child Nutrition	Fair, F. J., A. Morrison, and H. Soltani. “The Impact of Baby Friendly Initiative Accreditation: An Overview of Systematic Reviews.” Matern Child Nutr 17, no. 4 (2021): e13216. https://doi.org/10.1111/mcn.13216.	2021	Overview of reviews- global literature	Hospital	BHFI overall/all steps	Academic review	To examine the state of literature on the effects of BFI accreditation.	Most evidence suggests some increase in breastfeeding initiation, exclusivity and dura-tion of breastfeeding, and one main trial suggests decreased gastrointestinal infection and allergic dermatitis in infants. However, overall certainty in the evidence was rated as very low across all outcomes due to concerns over risk of bias within and heterogeneity between the original studies. The results of…
The Baby Friendly Hospital Initiative and Breastfeeding Duration: Relating the Evidence to the Australian Context	Birth Issues	Fallon, A., M. Crepinsek, D. Hegney, and M. O’Brien. “The Baby-Friendly Hospital Initiative and Breastfeeding Duration: Relating the Evidence to the Australian Context.” Birth Issues 14, no. 3 (2005): 90–95.	2005	Australia	Hospital & Community	BHFI overall/all steps	Newborns and postpartum women	The purpose of this review is to present evidence related to the BFHI's impact upon breastfeeding duration, comment upon the relevance of this evidence to the Australian context, with a view to engendering discussion about the value of the BFHI in an environment where enhancement of breastfeeding duration appears to be the primary goal	While the BFHI itself has been shown to increase the duration of exclusive breastfeeding, much of the evidence is derived from studies where exclusive breastfeeding initiation is low prior to implementation or There are major socioeconomic or cultural differences between Study contexts and the context observed in Australia. There is little evidence to suggest that BFHI implementation has a positi…
The impact of the UK Baby Friendly Initiative on maternal andinfant health outcomes: A mixedâ€methods systematic review	Maternal and Child Nutrition	Fallon, V. M., J. A. Harrold, and A. Chisholm. “The Impact of the UK Baby Friendly Initiative on Maternal and Infant Health Outcomes: A Mixed-Methods Systematic Review.” Matern Child Nutr 15, no. 3 (2019): e12778. https://doi.org/10.1111/mcn.12778.	2018	UK	Hospital & Community	BHFI overall/all steps	Newborns and postpartum women	To (a) examine the impact of BFI implementation (hospital and community) on maternal and infant health outcomes in the United Kingdom(UK) and (b) explore the experiences and views of women receiving BFIâ€compliant carein the UK.	- There is insufficient evidence to draw firm conclusions about the impact of BFI implementation on maternal and infant health outcomes in the UK. - There is no data available relating to wider physical maternal or infant health outcomes. - 2 quantitative studies indicate that BFHI implementation has a positive impact on breastfeeding to one week but this is not sustained. - No evaluation of the …
Lessons Learned from Hospital Leaders Who Participatedin a National Effort to Improve Maternity Care Practices and Breastfeeding	Breastfeeding Medicine	Feldman-Winter, L., and J. Ustianov. “Lessons Learned from Hospital Leaders Who Participated in a National Effort to Improve Maternity Care Practices and Breastfeeding.” Breastfeed Med 11, no. 4 (2016): 166–72. https://doi.org/10.1089/bfm.2016.0003.	2016	United States	Hospital	Becoming/pre BFHI	Key Informants Hospital: Senior Hospital Administrative Leaders	Members of the Leadership Track were continually engaged and surveyed throughoutthe project period to provide feedback on the collaborative process and project as a whole	The leadership Track allowed hospital leaders to learn andsupport each other throughout the process of transformationalchange at their facilities. as a result, leaders played a key rolein the success of BFB, and an unprecedented number ofnewly designated Baby-Friendly hospitals were created aspart of This one national collaborative. Government involvement in healthcare Plays a key Role in how lea…
Best Fed Beginnings: A Nationwide Quality Improvement Initiative to Increase Breastfeeding	Pediatrics	Feldman-Winter, L., J. Ustianov, J. Anastasio, S. Butts-Dion, P. Heinrich, A. Merewood, K. Bugg, S. Donohue-Rolfe, and C. J. Homer. “Best Fed Beginnings: A Nationwide Quality Improvement Initiative to Increase Breastfeeding.” Pediatrics 140, no. 1 (2017). https://doi.org/10.1542/peds.2016-3121.	2017	United States	Hospital	Becoming/pre BFHI	Newborns and postpartum women	A national quality improvement initiative 'Best Fed Beginnings' , enrolling 90 hospitals in a nationwide initiative to increase breastfeeding and achieve baby friendly designation. Data were collected on procees indicators aliged with BFHI 10 Steps	Results: 72/90 hospitals received the BF designation by April 2016, nearly doubling the number of designated hospitals in the US. Participation in the Bed Fed Beginnings initiative had high correlation with designation compared with hospital applicants not in the programme. BF increased from 70% to 83% and exclusive BF from 39% to 61%. Despite the fact that project teams were recruited based on t…
National survey on breastfeeding knowledge amongst residents in Pediatrics in Spain	Rev Esp Salud PÃºblica	Fernandez-Vegue, M. G., and M. Menendez Orenga. “National Survey on Breastfeeding Knowledge amongst Residents in Pediatrics in Spain.” Revista Espanola de Salud Publica 93 (2019). http://scielo.isciii.es/scielo.php?script=sci_abstract&pid=S1135-57272019000100053&lng=en&nrm=iso&tlng=en.	2019	Spain	Hospital	BHFI overall/all steps	Health workers	To document breastfeeding knowledge in Pediatric residents, and its relationship with the BFHI (Baby Friendly Hospital Initiative) status of their hospital	- Training at a BF designa-ted hospital and attending specific courses are the factors associated with better scores. - 51% of residents did not know of the International Code 50% did not know how to recognize ba-sic warning signs in the breastfed newborn in the first days of life. - Residents from BFHI hospitals achieved better results than those from non-BFHI hospitals. - Variability at non-BFH…
Baby-friendly Hospital Initiative â€“ a policy of promoting, protecting and supporting breastfeeding	Acta Paul Enferm	Figueredo, Sonia Fontes, Maria José Guardiã Mattar, and Ana Cristina Freitas de Vilhena Abrão. “Baby-Friendly Hospital Initiative: A Policy of Promoting, Protecting and Supporting Breastfeeding.” Acta Paulista de Enfermagem 25, no. 3 (2012): 459–63.	2012	Global review	Hospital	BHFI overall/all steps	Health workers and postpartum women and their babies and policy	To conduct a literature review about the ten steps of the Baby Friendly Hospital Initiative	The analyzed studies showed that changes in hospital practices according to the Ten Steps of BFHI increased the prevalence of breastfeeding. It highlighted negative impact of the use of pacifiers on BF. Participation in groups before and after the birth was not shown to be significant with regard to the duration of EBF in the first three month. Existance of a written policy is associated with the…
Breastfeeding Promotion Plan in Madrid, Spain	Journal of Human Lactation	Flores-Anton, Beatriz, Ma Carmen Temboury-Molina, Susana Ares-Segura, Celina Arana-Canedo-Argueelles, Concepcion Nicolas-Bueno, Cristina Navarro-Royo, Alberto Pardo-Hernandez, and Carmen Rosa Pallas-Alonso. “Breastfeeding Promotion Plan in Madrid, Spain.” Journal of Human Lactation 28, no. 3 (2012): 363–69. https://doi.org/10.1177/0890334412449516.	2012	Spain	Hospital	BHFI overall/all steps	Hospitals - implementation plans	To report the creation and implementation of a plan to promote and improve the quality of breastfeeding care in public hospitals in the region of Madrid, according to the Baby-Friendly Hospital Initiative (BFHI) standards	- 13 maternity units (68.4%) established a breastfeeding committee, and 32 months after implementation of the plan, the other 6 hospitals have created one. - 9 training courses have been carried out to train professional experts on breastfeeding as trainers. - The 271 trainers provided 18-hour breastfeeding courses for 1423 professionals. - In 2009, there was only 1 BFHI-accredited hospital. Curr…
The Effect of a 20-Hour Baby-Friendly Hospital Initiative Training Program on Nursesâ€™Breastfeeding Knowledge, Attitudes andConfidence, in a Tertiary Hospital in Singapore	Am J Perinatol	Fok, D., H. F. Chang, L. Y. Meng, and Y. P. M. Ng. “The Effect of a 20-Hour Baby-Friendly Hospital Initiative Training Program on Nurses’ Breastfeeding Knowledge, Attitudes and Confidence, in a Tertiary Hospital in Singapore.” Am J Perinatol, 2020. https://doi.org/10.1055/s-0040-1716489.	2020	Singapore	Hospital	BHFI overall/all steps	Health workers	This study evaluates the impact of the 20-hour BFHI training course on nurses' breastfeeding knowledge, attitude, and confidence in breastfeeding practice in a tertiary hospital in Singapore.	After training, there were significant improvements for 5 of 8 items in infant feeding knowledge, including greater awareness of the International Code of Marketing of Breastmilk Substitutes and medical contra indication for breastfeeding. - Participants reported more confidence in assisting mothers on breastfeeding, 77.1 to 88.5%; advising hand expressing breast milk, 75.7 to 86.5%; and advising…
The Baby-Friendly Hospital Initiative in Switzerland: Trends over a 9-Year Period	Journal of Human Lactation	Forrester-Knauss, C., S. Merten, C. Weiss, U. Ackermann-Liebrich, and E. Z. Stutz. “The Baby-Friendly Hospital Initiative in Switzerland: Trends over a 9-Year Period.” Journal of Human Lactation 29, no. 4 (2013): 510–16. https://doi.org/10.1177/0890334413483923.	2013	Switzerland	Hospital	Steps 4, 6, 7, 9	Newborns and postpartum women	This article reports the trends over a 9-year period for 4 steps of the Baby-Friendly Hospital Initiative (BFHI) (exclusive breastfeeding, uninterrupted rooming-in, no use of pacifiers, and initiation of breastfeeding within the first 2 hours after birth) during hospital stays in Switzerland	- Significant improvements were found for 3 of the 4 steps of the BFHI between 2000 and 2008: rates of exclusive breastfeeding during postpartum stay (35.9%-57.6%, P < .001), uninterrupted rooming-in (48.2%-73.1%, P < .001), and no use of pacifiers (33.6%-48.1%, P < .001). - Initiation of breastfeeding within the first 2 hours after birth was always > 90% and did not change significantly over the…
Neonatal intensive care unit admissions beforeand after the adoption of the baby friendly hospital initiative	The Journal of Maternal-Fetal & Neonatal Medicine	Fradkin, E. C., M. A. Lafferty, J. S. Greenspan, and Z. H. Aghai. “Neonatal Intensive Care Unit Admissions before and after the Adoption of the Baby Friendly Hospital Initiative.” J Matern Fetal Neonatal Med 35, no. 4 (2022): 657–62. https://doi.org/10.1080/14767058.2020.1730796.	2022	United States	Hospital	BHFI overall/all steps	Newborns	To determine if there was a change in admissions to the Neonatal Intensive CareUnit (NICU) from the newborn nursery after the adoption of BFHI in a large urban hospital.	There was no significant difference in the number of infants admitted from the newborn nursery either as a percentage of total deliveries (2.8 versus 2.9%, p=.6) or percentage of total NICU admissions (15.5 versus 15.5%,p=1.0) before and after the BFHI. Additionally, there was no difference in number of infantsadmitted with a diagnosis of possible sepsis, hypoglycemia, neonatal abstinence syndrom…
Neonatal intensive care unit admissions beforeand after the adoption of the baby friendlyhospital initiative	The Journal of Maternal-Fetal & Neonatal Medicine	Fradkin, E. C., M. A. Lafferty, J. S. Greenspan, and Z. H. Aghai. “Neonatal Intensive Care Unit Admissions before and after the Adoption of the Baby Friendly Hospital Initiative.” J Matern Fetal Neonatal Med, 2020, 1–6. https://doi.org/10.1080/14767058.2020.1730796.	2020	United States	Hospital	BHFI overall/all steps	Newborns	To determine if there was a change in number and type of admissions tothe Neonatal Intensive Care Unit (NICU) from the new-born nursery after the adoption of BFHI in a largeurban hospital in Philadelphia, PA, USA.	There was no significant difference in the number of infants admitted from the newborn nursery either as a percentage of total deliveries or percentage of total NICU admissions before and after the BFHI. - There was no difference in number of infants admitted with a diagnosis of possible sepsis, hypoglycemia, neonatal abstinence syndrome(NAS) and hyperbilirubinemia between the two groups. - Howev…
Baby Friendly Hospital Initiative Breastfeeding Outcomes in Mothers with COVID-19 Infection During the First Weeks of the Pandemic in Spain	Journal of Human Lactation	Gabriel, M. A. M., L. D. Goneche, I. C. Perez, M. R. Vergeli, A. F. Buratti, A. R. Vicente, I. O. Arnal, et al. “Baby Friendly Hospital Initiative Breastfeeding Outcomes in Mothers with COVID-19 Infection During the First Weeks of the Pandemic in Spain.” Journal of Human Lactation 37, no. 4 (2021): 639–48. https://doi.org/10.1177/08903344211039182.	2021	Spain	Hospital	BHFI overall/all steps	Newborns	Our study aims were: (1) to determine the breastfeeding rate during the first 6 months of life in children of mothers diagnosed with COVID-19 infection at the time of birth; and (2) to assess the possible influence of being born in a center with BFHI accreditation.	A total of 117 (47.3%) newborns were born in Baby-Friendly Hospital Initiative (BFHI) accredited centers. These centers applied skin-to-skin contact with greater probability (OR= 1.9; 95% CI [1.18, 3.29]) and separated the newborns from their mothers less frequently (OR= 0.46; 95% CI [0.26, 0.81]) than non-accredited centers. No differences were observed in relation to the presence of a companion…
Becoming baby-friendly in Spain: a quality-improvement process	Acta Paediatrica	Garcia-de-Leon-Gonzalez, Ricardo, Antoni Oliver-Roig, Monica Hernandez-Martinez, Beatriz Mercader-Rodriguez, Veronica Munoz-Soler, Maria Isabel Maestre-Martinez, and Ana Belen Monreal-Tomas. “Becoming Baby-Friendly in Spain: A Quality-Improvement Process.” Acta Paediatrica 100, no. 3 (2011): 445–50. https://doi.org/10.1111/j.1651-2227.2010.02061.x.	2011	Spain	Hospital	Becoming/pre BFHI	Newborns and postpartum women	To describe the effect of the quality-improvement intervention on compliance with the '10 steps' of the BFHI and onbreastfeeding rates during the process and following BFHI accreditation	- Compliance with the Global Criteria increased progressively, and in 2004all criteria were met. - The median duration of breastfeeding went up gradually from the startof the intervention. -The likelihood of being breastfed at different ages among infants bornin 2005 was between 45% and 86% higher than among infants born in 1997.
Evaluation of a lactation intervention program to encouragebreastfeeding: a longitudinal study	International Journal of Nursing Studies	Gau, M. L. “Evaluation of a Lactation Intervention Program to Encourage Breastfeeding: A Longitudinal Study.” Int J Nurs Stud 41, no. 4 (2004): 425–35. https://doi.org/10.1016/j.ijnurstu.2003.11.002.	2004	Taiwan	Hospital	BHFI overall/all steps	Postpartum women	1. Compare the cases (with and without the lactation intervention programme) in regard to BF attitudes, BF knowledge, BF initiation, and BF rate. 2. Analyse the yearly effects of the lactation intervention programme on BF initiation rate adn BF duration. 3. Analyse the correlations between BF atitudes, BF knowledge, BF initiatin and BF rate.	- The exclusive and overall breastfeeding rates of the experimental group were higher than those of the control group (po0:001); moreover, the breastfeeding rates generally exhibited an increasing trend year by year. - The experimental group scored higher in breastfeeding knowledge than the control group as did positive attitudes toward breastfeeding with scores increasing year by year. - Higher …
Education and training of healthcare staff in the knowledge, attitudes and skillsneeded to work effectively withbreastfeeding women: a systematic review	International Breastfeeding Journal	Gavine, A., S. MacGillivray, M. J. Renfrew, L. Siebelt, H. Haggi, and A. McFadden. “Education and Training of Healthcare Staff in the Knowledge, Attitudes and Skills Needed to Work Effectively with Breastfeeding Women: A Systematic Review.” Int Breastfeed J 12 (2016): 6. https://doi.org/10.1186/s13006-016-0097-2.	2016	Global review	Hospital	Steps 3-9	Health workers	- The primary aim of this review of randomised con-trolled trials is to determine whether education andtraining programs for healthcare staff has an effect ontheir knowledge and attitudes about supportingbreastfeeding women compared to no or usual train-ing (comparator). - The secondary aim of this reviewwas to identify if there were differences in terms of the type of training and the discipline…	- Knowledge was included as an outcome in two studies and demonstrated small but significant positive effects. - Attitudes towards breastfeeding was included as an outcome in two studies, however, results were inconsistentboth in terms of how they were measured and the intervention effects. - One study reported a small but significantpositive effect on BFHI compliance. - Study quality was general…
Prevalence of breastfeeding and birth practices during the first wave of the COVID-19 pandemic within the Italian Baby-Friendly Hospital network. What have we learned?	Ann Ist Super SanitÃ	Giusti, A., E. M. Chapin, S. Spila Alegiani, F. Marchetti, S. Sani, J. Preziosi, S. Colaceci, and F. Zambri. “Prevalence of Breastfeeding and Birth Practices during the First Wave of the COVID-19 Pandemic within the Italian Baby-Friendly Hospital Network. What Have We Learned?” Ann Ist Super Sanita 58, no. 2 (2022): 100–108. https://doi.org/10.4415/ann_22_02_05.	2022	Italy	Hospital	BHFI overall/all steps	Hospitals	To describe, in a number of facilities that are part of a national Baby-Friendly net-work, the adherence to some steps of BFHI standards during the COVID-19 emergency	Out of the 68 participating hospitals, 30.9% were hubs and 69.1% spokes. Dur-ing May 2020, 61.8% of hospitals had COVID-19 and non-COVID-19 clinical pathways, while 38.8% were only non-COVID-19. None was dedicated exclusively to COVID-19 pathways. The BFHI was effective in guaranteeing exclusive breastfeeding, the presence of companion of mother's choice, skin-to-skin and rooming-in. The type of …
Evaluation of the Baby Friendly Hospital Initiative Programme in Two Hospitals Designated â€œBaby-Friendlyâ€ in Kirkuk City, Iraq	Indian Journal of Public Health Research & Development	Gli, F. A. A., D. Spence, L. Johnston, F. Lynn, R. Tubman, and Z. M. Sadiq. “Evaluation of the Baby Friendly Hospital Initiative Programme in Two Hospitals Designated ‘Baby-Friendly’ in Kirkuk City, Iraq.” Indian Journal of Public Health Research and Development 10, no. 9 (2019): 557–63. https://doi.org/10.5958/0976-5506.2019.02489.6.	2019	Iraq	Hospital	BHFI overall/all steps	Health workers	1. to determine if the 2 BFHI designated hospitals in Kirkuk have sustained adherence to the 10 steps 2. To assess the levels of support reported by clinical and non-clinical staff to successfully deliver the BFHI programme.	- Compliance in both hospitals with step 1,7, and 10 of the Ten Steps and the Code. - Non compliance with Steps 3, 4,5,6,8,9 -62% of participants reported that healthy full-term newborns within their care had started to BF within 60 minutes after birth. - Respondents agreed on the need for guidance and training (78%)
Ten steps for successful breastfeeding: assessment of hospital performance, its determinants and planning for improvement	Child Care Health and Development	Gokcay, G. “Ten Steps for Successful Breast Feeding: Assessment of Hospital Performance, Its Determinants and Planning for Improvement.” Child Care Health and Development 23, no. 2 (1997): 187–200. https://doi.org/10.1111/j.1365-2214.1997.tb00892.x.	1993	Turkey	Hospital	BHFI overall/all steps	Health workers and postpartum women	To document the existing maternity hospital practices in Istanbul, to identify the determinants that affect the implementation of the Ten Steps in these hospitals and to make recommendations and plans for improvements	- Step 1: No hospital in our project had a written or unwritten breast-feeding policy that was routinely communicated to all health care staff - Step 2: there had been no efforts to train personnel in the skills necessary to implement this policy. the majority of the health staff did not have adequate knowledge nor skill to implement a BF policy. - Step 3: None of the hospitals inform pregnant wo…
Hospital Care and Early Breastfeeding Outcomes Among Late Preterm, Early-Term,and Term Infants	BIRTH	Goyal, N. K., L. B. Attanasio, and K. B. Kozhimannil. “Hospital Care and Early Breastfeeding Outcomes among Late Preterm, Early-Term, and Term Infants.” Birth 41, no. 4 (2014): 330–38. https://doi.org/10.1111/birt.12135.	2014	United States	Hospital	BHFI overall/all steps	Postpartum women	The purpose of the current study is to determinewhether supportive hospital practices mediate the rela-tionship between gestational age at birth and breast-feeding outcomes at 1 week postpartum among latepreterm, early-term, and term newborns, adjusting for demographic and clinical factors. We also examined women's experiences of hospitalpractices consistent with the Baby-Friendly Hospital Initia…	- High hospital support was associated with increased exclusive breastfeeding. - Just 16.4 percent of late preterm infants experienced such support, compared with early-term (37.9%) and term (30.7%) infants. - Although overall breastfeeding rates among late preterm, early-term, and term infants were 87, 88, and 92% respectively, late preterm versus term infants were less likely to exclusively bre…
A multifaceted approach to revitalising the baby-friendly hospital initiave in Croatia	Journal of Human Lactation	Grguric, J., I. Zakarija-Grkovic, A. P. Bosnjak, and M. Stanojevic. “A Multifaceted Approach to Revitalizing the Baby-Friendly Hospital Initiative in Croatia.” Journal of Human Lactation 32, no. 3 (2016): 568–73. https://doi.org/10.1177/0890334415625872.	2016	Croatia	Hospital	BHFI overall/all steps	Academic - status of the BFHI	- To describe the successful reintro-duction of the BFHI in Croatia between 2007 and 2015, including challenges encountered along the way, so that other countries may benefit from the shared experience	By June 2015, 30 of 32 (94%) maternity facilities, providing care to 89% of newborns, were Baby-Friendly. Nine maternity hospitals have been renovated and 2 new hospitals have been built. Exclusive breastfeeding rates have risen 16% at 0 to 2 months (from 51% in 2007 to 67% in 2014) and 14% at 3 to 5 months (from 32% in 2007 to 46% in 2014). Fourteen 'Breastfeeding-Friendly' primary care practice…
Policies and Practices Related to Breastfeeding inMassachusetts: Hospital Implementation of theTen Steps to Successful Breastfeeding	Maternal and Child Health Journal	Grizzard, T. A., M. Bartick, M. Nikolov, B. A. Griffin, and K. G. Lee. “Policies and Practices Related to Breastfeeding in Massachusetts: Hospital Implementation of the Ten Steps to Successful Breastfeeding.” Matern Child Health J 10, no. 3 (2006): 247–63. https://doi.org/10.1007/s10995-005-0065-8.	2006	United States	Hospital	BHFI overall/all steps	Newborns and postpartum women	1) Design and utilize aninstrument to measure hospital implementation ofthe Ten Steps to Successful Breastfeeding; 2) Assessthe current status of overall Ten Steps implemen-tation as well as individual implementation of eachStep in Massachusetts hospitals; and 3) To compare characteristics of hospitals with high versus low lev-els of implementation to identify areas for possible intervention	- Levels of implementation of the Ten Steps ranged from high to partial. - 2% of hospitals classified implementation as high, 58% moderately high, 40% partial, and 0% as low. - Hospitals with high/moderately high levels of implementation significantly differed from hospitals with partial implementation with respect to pacifier usage and postpartum breastfeeding instruction. - Requirement of a phy…
Empowering women to breastfeed: Does the Baby Friendly Initiative make a difference?	Maternal and Child Nutrition	Groleau, D., K. W. Pizarro, L. Molino, K. Gray-Donald, and S. Semenic. “Empowering Women to Breastfeed: Does the Baby Friendly Initiative Make a Difference?” Matern Child Nutr 13, no. 4 (2017). https://doi.org/10.1111/mcn.12370.	2017	Canada	Hospital & Community	BHFI overall/all steps	Postpartum women	a)What are the subjective experiences of Qubec mothers regarding breastfeeding promotion and support services? (b)How do these serviceâ€related experiencesrelate to their social and embodied experience of breastfeeding? (c)How do these experiences vary according to the implementation level of BFI?	We found the flexible approach to breastfeeding duration, characteristic of BFI services in our Study, helped to avoid Maternal guilt and shame The shift to focusing on potential barriers and strategies for overcoming them empowered women to negotiate changes in infant feeding with others and self by addressing the embodied experience of a practice that may not feel natural at the beginning.
Baby Friendly Hospital Designation and Breastfeeding Outcomes Among Maryland WIC Participants	Maternal and Child Health Journal	Gross, S. M., D. Orta-Aleman, A. K. Resnik, K. Ducharme-Smith, M. Augustyn, J. Silbert-Flagg, N. Rosenblum, and L. E. Caulfield. “Baby Friendly Hospital Designation and Breastfeeding Outcomes Among Maryland WIC Participants.” Matern Child Health J 26, no. 5 (2022): 1153–59. https://doi.org/10.1007/s10995-022-03410-9.	2022	United States	Hospital	BHFI overall/all steps	Newborns and postpartum women	to evaluate whether Baby Friendly Hospital (BFH) designation in Maryland improved breastfeeding practices among Special Supplemental Nutrition Program for Women, Infants and Children (WIC) participants	From pre to post intervention no differences in breastfeeding initiation or any breastfeeding at 6 months were attribut-able to BFH status. There was some evidence that BFH designation in 2016 was associated with an absolute percent change of 2.4% (P = 0.09) for any breastfeeding at 3 months.
Cyprus mothers' breast feeding self-efficacy and their perceptions about the implementation of theâ€˜10 stepsâ€™ in the first 48 hours after birth	Midwifery	Hadjiona, V., N. Middleton, C. Kouta, E. Hadjigeorgiou, E. Lambrinou, and O. Kolokotroni. “Cyprus Mothers׳ Breast Feeding Self-Efficacy and Their Perceptions about the Implementation of the ‘10 Steps’ in the First 48hours after Birth.” Midwifery 36 (2016): 43–52. https://doi.org/10.1016/j.midw.2016.02.021.	2016	Cyprus	Hospital	BHFI overall/all steps	Postpartum women	This study assessed breast feeding self-efficacy among mothers during thefirst 48 hours after birthand explored their views with regards to the implementation of the '10 steps' across public and privatematernity units in Nicosia, Cyprus	- Midwifery assistance for breast feeding skills development along with encouragement of breastfeeding on demand (steps 5 and 8) were identified by mothers as the steps they were more likely to have experienced. - There appeared to be relatively good adherence to the International Code of Marketing of Breastmilk Substitutes. In contrast, it seems that step 7(rooming-in), step 9 (no pacifiers)and …
Compliance with Baby-Friendly Policies and Practices in Hospitals and Community Health Centers in Quebec	Journal of Human Lactation	Haiek, L. N. “Compliance with Baby-Friendly Policies and Practices in Hospitals and Community Health Centers in Quebec.” J Hum Lact 28, no. 3 (2012): 343–58. https://doi.org/10.1177/0890334412448477.	2012	Canada	Hospital & Community	BHFI overall/all steps	Health workers, postpartum women and staff/managers	(1) to assess the level of implementation of the BFI in response to the breastfeeding guidelines published in 2018 as well as a midway evaluation of the provincial public health program (2) to provide birthing facilities and CHCs with pertinent information to help them implement the latest international recommendations.	- Mean compliance scores in Quebec were 3.13 for 140 CHCs and 4.54 for 60 hospitals/birthing centers. - The evaluation documented marked variations in implementation level for each of the steps/points and the Code. - Managers/staff, mothers, and observers differed in their report of BFI compliance for most steps/points and the Code. - Facilities that had applied for or obtained BFI designation de…
Measuring compliance with the Baby-Friendly Hospital Initiative	Public Health Nutrition	Haiek, L. N. “Measuring Compliance with the Baby-Friendly Hospital Initiative.” Public Health Nutr 15, no. 5 (2012): 894–905. https://doi.org/10.1017/s1368980011002394.	2011	Canada	Hospital	BHFI overall/all steps	Health workers, postpartum women and staff/managers	This paper describes the development of a computer-@based instrument that measures policies and practices outlined in the BFHI	8 of 9 hospitals increased both the Ten Steps and Code Global Compliance Scores over time, frequently dramatically. Examples of actions undertaken at the regional level to address gaps in compliance with Step 4 and other BFHI practices include: adapting training materials, using a regional col-=laborative approach to discuss challenges identified in the assessments, share strategies and invite ch…
Maternity ward staff perceptions of exclusive breastfeeding in Finnish maternity hospitals: A cross-sectional study	European Journal of Midwifery	Hakala, M., P. Kaakinen, M. Kääriäinen, R. Bloigu, L. Hannula, and S. Elo. “Maternity Ward Staff Perceptions of Exclusive Breastfeeding in Finnish Maternity Hospitals: A Cross-Sectional Study.” Eur J Midwifery 5 (2021): 16. https://doi.org/10.18332/ejm/134846.	2021	Finland	Hospital	BHFI overall/all steps	Health workers	To describe exclusive breastfeeding (EBF, Step 6 of the Baby-Friendly Hospital Initiative) in Finnish maternity hospitals and identify factors that promote or limit EBF	Maternity ward staff reported that 72% (n=1105) of the infants were exclusively breastfed during their work shift. The strongest promoting factors of exclusive breastfeeding were: maternity ward staffs' profession and education in breastfeeding counselling; multiparity; vaginal delivery; early skin-to-skin contact between mother and infant; initial breastfeeding after birth; rooming-in; and initi…
An Exploratory Study of the Associations Between the Hospital Work Environment and Implementation of Baby-Friendly Hospital Policy	The Journal of Perinatal Education	Hallowell, Sunny G. “An Exploratory Study of the Associations Between the Hospital Work Environment and Implementation of Baby-Friendly Hospital Policy.” Journal of Perinatal Education 33, no. 3 (2022): 142–50. https://doi.org/10.1891/JPE-2021-0004.	2021	United States	Hospital	BHFI overall/all steps	Health workers	to explore the relationships between the hospital work environment and implementation of the Baby-Friendly USA Ten Steps Policy in an urban hospital.	Nurses reported the degree to which the Ten Steps policy was implemented, perceptions of the unit work environment using the Practice Environment Scale of the Nursing Work Index (PES-NWI), and self-efficacy related to the implementation of the policy. Results suggest that the work environment and the implementation of breastfeeding policy have separate and independent effects on nurse self-effica…
A systematic review of professional support interventions forbreastfeeding	Journal of Clinical Nursing	Hannula, Leena, Marja Kaunonen, and Marja-Terttu Tarkka. “A Systematic Review of Professional Support Interventions for Breastfeeding.” Journal of Clinical Nursing (Wiley-Blackwell) 17, no. 9 (2008): 1132–43. https://doi.org/10.1111/j.1365-2702.2007.02239.x.	2008	Europe, North America, Australia or New Zealand	Hospital & Community	BHFI overall/all steps	Health workers	1. How breastfeeding was professionally supported (a) during the pregnancy (b) at the maternity hospital and (c) during postnatal time? 2. How effective are professional interventions in supporting breastfeeding?	Six of the studies evaluated the effect of the BFHI as anintervention. BFHI was very effective in increasing breast-feeding initiation and duration in Belarus (Krameret al.2001). In a Swiss study, children born in hospitals with high compliance of BFHI guidelines were more likely to bebreastfed for longer (Mertenet al.2005). A German study(Dulonet al.2003) shared similar results. Even moderate le…
Improving Hospital Breastfeeding Policies in New York State:Development of the Model Hospital Breastfeeding Policy	Breastfeeding Medicine	Hawke, B. A., B. A. Dennison, and S. Hisgen. “Improving Hospital Breastfeeding Policies in New York State: Development of the Model Hospital Breastfeeding Policy.” Breastfeed Med 8, no. 1 (2013): 3–7. https://doi.org/10.1089/bfm.2012.0030.	2013	United States	Hospital	BHFI overall/all steps	Hospital policies	This article de-scribes the assessment of these written hospital breastfeedingpolicies and the development of the NYS Model Hospital Breastfeeding Policy	- Approximately half (19/32) the components required under NYS hospital regulations were included. - Inclusion of each of theTen Steps varied from 14% to 98%. - Step 1: 14% - Step 2: 59% - Step 3: 19% - Step 4: 91% - Step 5: 74% - Step 6: 90% - Step 7: 79% - Step 8: 98% - Step 9: 60% - Step 10: 73% - An evidence-based Model Hospital Breastfeeding Policy was developed that included required compon…
Compliance with the Baby-Friendly Hospital Initiative and impacton breastfeeding rates	Arch Dis Child Fetal Neonatal Ed	Hawkins, S. S., A. D. Stern, C. F. Baum, and M. W. Gillman. “Compliance with the Baby-Friendly Hospital Initiative and Impact on Breastfeeding Rates.” Arch Dis Child Fetal Neonatal Ed 99, no. 2 (2014): F138-43. https://doi.org/10.1136/archdischild-2013-304842.	2014	United States	Hospital	BHFI overall/all steps	Postpartum women	To examine compliance with the BFHI as well as evaluate the BFHI and its components on breastfeeding initiation and duration overall and according to Maternal education level.	- 34.6% of mothers from BFHI-accredited facilities reported experiencing all 7 BFHI breastfeeding practices compared to 27.1% of mothers from non-BFHI facilities - For Steps 4 to 9, compliance fo rBFHI facilities postaccreditation ranged from 57% to 87%. The largest difference across facility type was seen for the non-BFHI practice on giving mothers gift packs with formula. - Mothers who gave bir…
Evaluating the impact of the Baby-Friendly Hospital Initiative on breastfeeding rates: a multi-state analysis	Public Health Nutrition	Hawkins, S. S., A. D. Stern, C. F. Baum, and M. W. Gillman. “Evaluating the Impact of the Baby-Friendly Hospital Initiative on Breast-Feeding Rates: A Multi-State Analysis.” Public Health Nutr 18, no. 2 (2015): 189–97. https://doi.org/10.1017/s1368980014000238.	2015	United States	Hospital	BHFI overall/all steps	Postpartum women	To evaluate the impact of the Baby-Friendly Hospital Initiative (BFHI)on breast-feeding initiation and duration overall and according to maternal education	- The main finding of the present study is that althoughBFHI accreditation did not increase breast-feedinginitiation or duration overall compared with non-Baby-Friendly hospitals, it benefited mothers with lower education - No overall differences in breastfeeding initiation between birth facilities that received BFHI accreditation compared with non-Baby-Friendly facilities - Breastfeeding initiat…
Breastfeeding,baby friendliness and birth in transition in North Western Russia: a study of womenâ€™s perceptions of the care they receive when giving birth in six maternity homes in the cities of Archangelsk and Murmansk,1999	Acta Paediatrica	Helsing, E., B. E. Chalmers, T. J. Dinekina, and N. I. Kondakova. “Breastfeeding, Baby Friendliness and Birth in Transition in North Western Russia: A Study of Women’s Perceptions of the Care They Receive When Giving Birth in Six Maternity Homes in the Cities of Archangelsk and Murmansk, 1999.” Acta Paediatr 91, no. 5 (2002): 578–83. https://doi.org/10.1080/080352502753711722.	2002	Russia	Hospital	BHFI overall/all steps	Postpartum women	1.To assess Russian women's perceptions of their breastfeeding and birthing experiences in settings that were assumed to differ significantly. 2.To determine whether there had been a carryover effect in to obstetric practices of the attitudes to care that are implicit in the BFHI	Staff at the BFH practised routines and procedures that are known to support BF more frequently than staff at the NBFH. BFH mothers described several of the classical problems usually related to poor breastfeeding management, such as engorgement, cracked nipples and severe pain, slightly more often than mothers in the NBFH. Inverted nipples and illness in the mother tended to be reported more oft…
Racial Disparities in Sustaining Breastfeeding in a Baby-Friendly Designated Southeastern United States Hospital:An Opportunity to Investigate Systemic Racism	BREASTFEEDING MEDICINE	Hemingway, S., Z. Forson-Dare, M. Ebeling, and S. N. Taylor. “Racial Disparities in Sustaining Breastfeeding in a Baby-Friendly Designated Southeastern United States Hospital: An Opportunity to Investigate Systemic Racism.” Breastfeed Med 16, no. 2 (2021): 150–55. https://doi.org/10.1089/bfm.2020.0306.	2021	United States	Hospital	BHFI overall/all steps	Postpartum women	Through an institutional Perinatal Information Systems database, breastfeeding rates were compared before and after BFHI implementation. Breastfeeding initiation, sustained breastfeeding 24-hours before discharge, and patient demographics were assessed, to accertain if racial disparities in breastfeeding rates persist in the United States - with Black women historically having the lowest rates of…	After BFHI implementation, mothers were overall 1.17 times more likely to initiate breastfeeding. For Black mothers, breastfeeding initiation increased significantly from 52% to 66%, but they were significantly less likely to sustain in-hospital breastfeeding compared to non-Black mothers. Several demographic and medical comorbidities were significantly associated with failure to sustain breastfe…
Application of Kotter's Theory of Chnage to Achieve Baby-Friendly Designation	Nursing for Women's Health	Henry, L. S., M. Christine Hansson, V. C. Haughton, A. L. Waite, M. Bowers, V. Siegrist, and E. J. Thompson. “Application of Kotter’s Theory of Change to Achieve Baby-Friendly Designation.” Nurs Womens Health 21, no. 5 (2017): 372–82. https://doi.org/10.1016/j.nwh.2017.07.007.	2017	United States	Hospital	Becoming/pre BFHI	Health workers	To descrbe the process of BFHI accreditation, through the application of Kotters Theory of Change.	First survey: full achievement occurred for only 2 of the 10 steps to successful breastfeeding; the remaining 8 were only partially met. There was a disparity between knowledge and practice. Most important, mothers had difficulty validating that staff adequately showed BFHI expecta-tions and standards. The results of the first survey became a call to action that the gap between staff knowledge an…
Barriers and Strategies for Successful Implementation of Baby-Friendly Hospital Initiative: A Scoping Review	Clinical lactation	Hirani, Shela Akbar Ali, and Reihaneh Ahmadi. “Barriers and Strategies for Successful Implementation of Baby-Friendly Hospital Initiative: A Scoping Review.” Clinical Lactation 13, no. 3 (2022): 139–55. https://doi.org/10.1891/CL-2022-0003.	2022	Global scoping review	Hospital	BHFI overall/all steps	Academic - scoping review	to identify challenges that hinder the successful implementation of BFHI and explore strategies to overcome those barriers to promote, protect and support breastfeeding practices of mothers all over the world	The barriers to the successful implementation of the BFHI include the absence of clearly stated policies on breastfeeding, lack of uniform understanding of BFHI, insufficient support and resources, disagreements/lack of collaboration among health care professionals, maternal circumstances, and hospital routines and practices.
Is Baby-Friendly Breastfeeding Support in Maternity Hospitals Associated with Breastfeeding Satisfaction Among Japanese Mothers?	Maternal and Child Health Journal	Hongo, H., K. Nanishi, A. Shibanuma, and M. Jimba. “Is Baby-Friendly Breastfeeding Support in Maternity Hospitals Associated with Breastfeeding Satisfaction among Japanese Mothers?” Matern Child Health J 19, no. 6 (2015): 1252–62. https://doi.org/10.1007/s10995-014-1631-8.	2015	Japan	Hospital & Community	BHFI overall/all steps	Postpartum women	This study examined whether babyfriendly breastfeeding support was associated with breastfeeding satisfaction, duration, and exclusivity among Japanese mothers	- Mothers who experienced early skin-to-skin contact with their infants were more likely to report breastfeeding satisfaction than those who did not. - Among mothers without exclusive breastfeeding intention, those who were encouraged to feed on demand were more likely to be breastfeeding without formula at 1 month and to perceive breastfeeding as beneficial for their baby than those who were not…
The Baby-Friendly Hospital Initiative as an Intervention to Improve Breastfeeding Rates: A Review of the Literature	Journal of Midwifery and Women's Health	Howe-Heyman, A., and M. Lutenbacher. “The Baby-Friendly Hospital Initiative as an Intervention to Improve Breastfeeding Rates: A Review of the Literature.” J Midwifery Womens Health 61, no. 1 (2016): 77–102. https://doi.org/10.1111/jmwh.12376.	2016	United States	Hospital	BHFI overall/all steps	Health workers and postpartum women and their babies	The purpose of this review was to evaluate the literature and synthesize findings to determinethe effectiveness of the BFHI as an intervention to improve breastfeeding initiation, duration, and exclusivity	- When taken as a whole, the majority of research included for review supports the BFHI as an intervention to increase breastfeeding initiation, long-term breastfeeding duration,and increased breastfeeding exclusivity rates. - Most research did not support the BFHI as an intervention that improves short-term breastfeeding duration rates. - There is only a small difference in the number of studies…
The effects of Baby Friendly Initiative trainingon breastfeeding rates and the breastfeeding attitudes, knowledge and self-efficacy of community health-care staff	Primary Health Care Research & Development	Ingram, J., D. Johnson, and L. Condon. “The Effects of Baby Friendly Initiative Training on Breastfeeding Rates and the Breastfeeding Attitudes, Knowledge and Self-Efficacy of Community Health-Care Staff.” Prim Health Care Res Dev 12, no. 3 (2011): 266–75. https://doi.org/10.1017/s1463423610000423.	2011	UK	Hospital	BHFI overall/all steps	Health workers	To evaluate the effects of Baby Friendly Initiative (BFI) community training on breastfeeding rates, staff and mothers in a large Primary Care Trust.	- Breastfeeding rates at eightweeks increased significantly, and a baby born in 2009 was 1.57 times more likely to be breastfed than one born in 2006. - Statistically significant improvements in staffbreastfeeding attitudes, knowledge and self-efficacy were seen after attending thecourse, in addition to increases in the appropriate management of breastfeeding problems. -The response to the course…
Postpartumhood: Dietary Practices and Breastfeeding Attitudes among Malays	SOCIAL SCIENCES & HUMANITIES	Jamaludin, Shariffah Suraya Syed, and Maria Aloysius. “Postpartumhood: Dietary Practices and Breastfeeding Attitudes among Malays.” Pertanika Journal of Social Science and Humanities 25 (2017): 153–62.	2017	Malaysia	Hospital	BHFI overall/all steps	Postpartum women	This paper explores mothers perception of food served in the maternity ward of government hospitals, perception of breastfeeding in public and its relation to postpartum wellness, and the role of Baby Friendly Hospital Initiatives (BFHI) in the promotion of breastfeeding.	The mothers agreed government hospitals are baby friendly hospitals with written policies on breastfeeding. Nurses promote the benefits of breastfeeding and initiate breastfeeding about half an hour after delivery. Respondents of this study claimed that the hospital does not really practice in-rooming. Babies were brought to their mothers for breastfeeding; the staff use formula milk to feed infa…
Breastfeeding Outcomes Among WIC-Participating Infants and Their Relationships to Baby-Friendly Hospital Practices	BREASTFEEDING MEDICINE	Jung, S., T. Z. Nobari, and S. E. Whaley. “Breastfeeding Outcomes Among WIC-Participating Infants and Their Relationships to Baby-Friendly Hospital Practices.” Breastfeed Med 14, no. 6 (2019): 424–31. https://doi.org/10.1089/bfm.2019.0004.	2019	United States	Hospital	BHFI overall/all steps	Newborns and postpartum women	This studyexamines changes in Baby-Friendly hospital practices, breastfeeding outcomes, and their relationships with Baby-Friendly hospital status among WIC-enrolled children in LAC. The Special Supplemental Nutrition Program for Women, Infants, and Children (WIC), a federally funded nutrition program for low-income pregnant, breastfeeding, and postpartum women, infants, and children under 5 who …	In 2017, mothers surveyed were more likely to engage in Baby-Friendly hospital practices compared with 2008. Any and exclusive breastfeeding outcomes at 1 and 3 months significantly increased since 2014, andbreastfed infants were more likely to have mothers who participated in Baby-Friendly hospital practices. The more Baby-Friendly hospital practices mothers met, the better the breastfeeding out…
Key Program Findings and Insights From the Baby-Friendly Hawaii Project	Journal of Human Lactation	Kahin, S. A., M. McGurk, H. Hansen-Smith, M. West, R. Li, and C. L. Melcher. “Key Program Findings and Insights From the Baby-Friendly Hawaii Project.” J Hum Lact 33, no. 2 (2017): 409–14. https://doi.org/10.1177/0890334416683675.	2017	United States	Hospital	Becoming/pre BFHI	Hospitals	We examined the BFHP's final evaluation report and Hawaii breastfeeding and maternity care data to identify the role of the BFHP in facilitating improvements in maternity care practices and breastfeeding rates	Since 2010, 52 hospital site visits, 58 trainings, and ongoing technical assistance were administered, and more than 750 staff and health professionals from BFHP hospitals were trained. Hawaii's overall quality composite Maternity Practices in Infant Nutrition and Care score increased from 65 (out of 100) in 2009 to 76 in 2011 and 80 in 2013, and Newborn Screening Data showed an increase in state…
Hospital breastfeeding support and exclusive breastfeeding by maternal prepregnancy body mass index	Maternal and Child Nutrition	Kair, L. R., N. C. Nickel, K. Jones, K. Kornfeind, and H. L. Sipsma. “Hospital Breastfeeding Support and Exclusive Breastfeeding by Maternal Prepregnancy Body Mass Index.” Matern Child Nutr 15, no. 3 (2019): e12783. https://doi.org/10.1111/mcn.12783.	2019	United States	Hospital	Steps 4-10	Postpartum women	We sought to determine whether pre-pregnancy BMI is associated with the implementation andeffectiveness of the Ten Steps.	Results suggest that two practices (i.e., holding their babies skintoskin for the first time and being encouraged to breastfeed on demand) were more strongly associated with exclusive breastfeeding among motherswith obesity than other mothers. Additionally, mothers with obesity reported holding babies skin to skin significantly less often than other mothers.
Awareness about â€œTen Steps for Successful Breastfeedingâ€ among Medical and Nursing Students	International Journal of Preventive Medicine	Kakrani, Vandana A., Hetal K. Rathod, Megha S. Mammulwar, and Jitendra S. Bhawalkar. “Awareness about ‘Ten Steps for Successful Breastfeeding’ among Medical and Nursing Students.” International Journal of Preventive Medicine 6 (2015). https://doi.org/10.4103/2008-7802.156838.	2015	India	Hospital	BHFI overall/all steps	Health workers	To know the extent of knowledge of students about BFHI along with its understanding and to find out the gap in their knowledge about BFHI steps.	Atotal of 102(51.6%) medical and 96(48.4%) nursing students comprising of 57(28.8%) males and 141(71.2%) females were interviewed, had similar mean score about the ten steps of BFHI. Female respondents 82.3% had best understood the step 2(training), as compared to males 80.7%. About step 6(no supplements) 94.3% females and 86% males had well understood the step. Step 7(rooming in) was known to 85…
Knowledge effect on postnatal mothers regarding Baby Friendly Hospital Initiative	INTERNATIONAL JOURNAL OF RESEARCH IN PHARMACEUTICAL SCIENCES	Kalabarathi, S., and A. Aarthi. “Knowledge Effect on Postnatal Mothers Regarding Baby Friendly Hospital Initiative.” International Journal of Research in Pharmaceutical Sciences 11, no. Special Issue 4 (2020): 300–303. https://doi.org/10.26452/ijrps.v11iSPL4.3789.	2020	India	Hospital	BHFI overall/all steps	Postpartum women	The purpose of the study [1] to assess the existing level of knowledge on baby friendly hospital initiative among postnatal mothers.[2] to evaluate the effectiveness of an information booklet on knowledge of baby friendly hospital initiative among postnatal mothers.[3] to find out association between knowledge of postnatal mothers regarding baby friendly hospital initiative with selected socio de…	6 (10%) had adequate, 9 (15%) had moderate adequate knowledge and also 45 (75%) had inadequate knowledge in pretest and 42( 70%) had adequate, 12 (20%) had moderate adequate knowledge and 6 (10%) had inadequate knowledge in posttest and concluded that there was a significant improvement after administration of information booklet. Thus, information booklet was effective in improving the knowledge…
Breastfeeding perceptions in communities in Mangochi district in Malawi	Acta Paediatrica	Kamudoni, P. R., K. Maleta, Z. Shi, M. M. de Paoli, and G. Holmboe-Ottesen. “Breastfeeding Perceptions in Communities in Mangochi District in Malawi.” Acta Paediatr 99, no. 3 (2010): 367–72. https://doi.org/10.1111/j.1651-2227.2009.01603.x.	2010	Malawi	Community	BHFI overall/all steps	Newborns and postpartum women	To investigate mothers perceptions of breastfeeding and influences from their social network.	The opinion that exclusive breastfeeding should last for 6 months was also independently associated with giving birth at a Baby-Friendly health facility. A likely explanation could be that mothers who had given birth in the Baby-Friendly facility, Mangochi District Hospital, had access to more comprehensive information on recommended breast-feeding practices, unlike those who had delivered at the…
Bringing Baby-Friendly to the Indian Health Service: A Systemwide Approach to Implementation	Journal of Human Lactation	Karol, S., T. Tah, C. Kenon, J. Meyer, J. Yazzie, C. Stephens, and A. Merewood. “Bringing Baby-Friendly to the Indian Health Service: A Systemwide Approach to Implementation.” J Hum Lact 32, no. 2 (2016): 369–72. https://doi.org/10.1177/0890334415617751.	2016	United States	Hospital	Becoming/pre BFHI	Hospitals	Aim: Describes the systemwide approach to BFHI implementation within the [Native American] Indian Health Service.	The IHS [US Department of Health and Human Services Indian Health Service] implemented the BFHI across 100% of federal sites in approximately 3 years. This was achieved by a combination of HQ leadership directive, regionally administered outreach and technical assistance from the area level, and quality improvement and detail-oriented change by each hospital. The IHS serves a disadvantaged, impov…
Hospital infant feeding practices in metropolitan Chicago: An evaluation of five of the â€˜Ten steps to successful breast-feedingâ€™	Journal of the Academy of Nutrition and Dietetics	Karra, M. V., K. G. Auerbach, L. Olson, and E. P. Binghay. “Hospital Infant Feeding Practices in Metropolitan Chicago: An Evaluation of Five of the ‘Ten Steps to Successful Breast-Feeding.’” Journal of the American Dietetic Association 93, no. 12 (1993): 1437–39. https://doi.org/10.1016/0002-8223(93)92248-V.	1993	United States	Hospital	5 of the 10 BFHI steps	Health workers	This study shares the outcomes of an evaluation of five of the ‘Ten Steps to Successful Breast-Feeding' at a Hospital in Metropolitan Chicago. After the implementation of the BFHI, the initiative provides an opportunity for hospitals worldwide to engage in both self-evaluation and assessment by consultants to determine how completely these institutions promote, protect, and support breast-feeding.	25 respondents actively encourage BF, 16 recommend, 1 recommeded bottle feeding - Reasons for not reccommending BF related to mothers use of drugs and medications. - 42 indicated that their hospitals offered rooming-in; 24 said their hopsitals had written rooming in policy. - Many staff members at the same hospital either disagreed that a policy to support BF practice was in place or did not know…
Maternal awareness of breastfeeding policies in babyâ€friendly hospitals in Jordan	Nursing Forum	Kasem, Abedallah, Sawsan Abuhammad, and Etab M. S. Alswaiti. “Maternal Awareness of Breastfeeding Policies in Baby‐friendly Hospitals in Jordan.” Nursing Forum 57, no. 5 (2022): 843–50. https://doi.org/10.1111/nuf.12731.	2022	Jordan	Hospital	BHFI overall/all steps	Postpartum women	to investigate the maternal perception and awareness of Baby-Friendly Hospital Initiative (BFHI) policies	Mothers had moderate levels of awareness of breastfeeding importance; further, most of them mentioned the provision of a policy that addresses all thesteps to successful breastfeeding as a major facilitator to breastfeeding. In terms ofthe BFHI, mothers had a moderate level of awareness of breastfeeding initiativesand showed positive perceptions of BFHI policies. Low awareness of the availability…
Babyâ€Friendly Community Initiativeâ€”From national guidelines to implementation: A multisectoral platform for improving infant and young child feeding practices and integrated health services	Maternal and Child Nutrition	Kavle, J. A., B. Ahoya, L. Kiige, R. Mwando, F. Olwenyi, S. Straubinger, and C. M. Gathi. “Baby-Friendly Community Initiative-From National Guidelines to Implementation: A Multisectoral Platform for Improving Infant and Young Child Feeding Practices and Integrated Health Services.” Matern Child Nutr 15 Suppl 1, no. Suppl 1 (2019): e12747. https://doi.org/10.1111/mcn.12747.	2019	Kenya	Community	BFCI only	Newborn/infants 12 months of age	To describe the process of implementation of BFCI within the health system in Kenya To discuss successes, challenges, and lessons learned on BFCI inthe country. To discuss opportunities for integration of BFCI into other healthareas and sectors. To discuss the future and next steps for BFCI in Kenya.	In Maternal and Child Survival Program (MCSP) and UNICEF areas, 685 community leaders were oriented to BFCI, 475 health providers trained, 249 sup-port groups established, and 3,065 children 0-12 months of age reached (MCSP only).Though difficult to attribute to our programme, improvements in infant and young childfeeding practices were observed from routine health data following the programme,wi…
The revitalization and scaleâ€up of the Babyâ€Friendly Hospital Initiative in Malawi	Maternal and Child Nutrition	Kavle, J. A., P. R. Welch, F. Bwanali, K. Nyambo, J. Guta, N. Mapongo, S. Straubinger, and S. Kambale. “The Revitalization and Scale-up of the Baby-Friendly Hospital Initiative in Malawi.” Matern Child Nutr 15 Suppl 1, no. Suppl 1 (2019): e12724. https://doi.org/10.1111/mcn.12724.	2019	Malawi	Hospital	BHFI overall/all steps	Health facility level	The objectives of this paper are to (a) discuss the revitalizationand scaleup process of BFHI in Malawi at the community, district,and national levels; (b) describe successes, challenges, and lessons learned from the revitalization and scaleâ€up of BFHI in Malawi; and(c) describe next steps and the future of BFHI in Malawi.	More than 80,000 mothers received counselling on exclusive breastfeeding following childbirth prior to discharge from the health facility. Early initiation of breastfeeding was tracked quarterly from baseline through endline via routine MOH health facility data. Increases in early initiation of breastfeeding were seen in two of the three regions of Malawi: by 2% in the Central region and 6% in th…
Effects of baby-friendly hospital initiative on breast-feeding practices in Sindh	J Pak Med Asso	Khan, M., and D. S. Akram. “Effects of Baby-Friendly Hospital Initiative on Breast-Feeding Practices in Sindh.” J Pak Med Assoc 63, no. 6 (2013): 756–59.	2013	Pakistan	Hospital	BHFI overall/all steps	Postpartum women	To determine changes in the breastfeeding practices of mothers after receiving counseling on 'Ten Steps to Successful Breastfeeding' as defined by the Baby Friendly Hospital Initiative comparing baby friendly hospitals(BFHs) and non-baby-friendly hospitals in Sindh, Pakistan. The objective of the study was to evaluate implementation of the '10 Steps to Successful Breastfeeding' enforced by BFHI i…	In BFH, 189 (96.4%) and in NBFH 1 (2.5%) listed more thantwo benefits of breastfeeding. Besides, 165 (94.5%) mothers were given help by healthcare providers in BFHs and 5 (12.5%) in NBFH were helped by family members. The skill development for position and attachment was187 (95.4%) in BFHs and 32 (80%) in NBFHs. Importance ofrooming-in was known by 187 (95.2%) in BFHs and 3 (7.5%) in NBFHs. The i…
Effectiveness of the baby-friendly community initiative onexclusive breastfeeding in Kenya	Maternal and child nutrition	Kimani‐Murage, Elizabeth W., Judith Kimiywe, Antonina N. Mutoro, Calistus Wilunda, Frederick Murunga Wekesah, Peter Muriuki, Bonaventure M. Mwangi, et al. “Effectiveness of the Baby‐friendly Community Initiative on Exclusive Breastfeeding in Kenya.” Maternal & Child Nutrition 17, no. 3 (2021): 1–11. https://doi.org/10.1111/mcn.13142.	2021	Kenya	Community	BFCI only	Postpartum women	We tested the effectiveness of the baby-friendly community initiative (BFCI) on EBF in rural Kenya.	Compared with chil-dren in the control group, children in the intervention group were more likely toexclusively breastfeed for 6 months (79.2% vs. 54.5%; P< .05). Children in the inter-vention group were also exclusively breastfed for a longer time, mean difference (95% confidence interval [CI]) 0.62 months (0.38, 0.85; P< .001). An obstacle to scaling, which could exist, relates tothe need for C…
Improved breastfeeding duration with Baby Friendly Hospital Initiative implementation in a diverse and underserved population	Birth	Kivlighan, K. T., C. Murray-Krezan, T. Schwartz, G. Shuster, and K. Cox. “Improved Breastfeeding Duration with Baby Friendly Hospital Initiative Implementation in a Diverse and Underserved Population.” Birth 47, no. 1 (2020): 135–43. https://doi.org/10.1111/birt.12468.	2020	United States	Hospital	Steps 4-9	Postpartum women	To evaluate the impact of transition to Baby Friendly certification on underserved populations in the United States, we undertook this retrospective cohort study in New Mexico, a large southwestern state with a diverse, rural population and limited access to health care. Our purpose was twofold: (a) to evaluate the impact of BFHI implementation on the short-term duration of both any breastfeeding…	Maternal age, parity, and unplanned readmission were sig-nificant covariates in the logistic regression model com-paring any breastfeeding to formula feeding (Table 3). Of note, older mothers and primiparae were more likely to be breastfeeding at 2-6 weeks postpartum. Eighty-three percent of mother-infant pairs in the post-BFHI cohort reported any breastfeeding at 2-6 weeks postpartum compared wi…
Providing Equitable Postpartum Breastfeeding Support at an Urban Academic Hospital	AWHONN	Knutson, J., and J. Butler. “Providing Equitable Postpartum Breastfeeding Support at an Urban Academic Hospital.” Nurs Womens Health 26, no. 3 (2022): 184–93. https://doi.org/10.1016/j.nwh.2022.03.002.	2022	United States	Hospital	BHFI overall/all steps	Postpartum women	to evaluate intervention effects over time according to Institute for Healthcare Improvement criteria, and outcome data informed tests of change for subsequent cycles. With this project, we aimed to increase exclusive breast-feeding at hospital dischargeamong clients receiving careby an OB/GYN resident service by 20% over 8 weeksthrough equitable implementation of Baby-Friendly interventions.	Rates of exclusive breastfeeding at hospital discharge were 7% at baseline and 13% after implementation. Rates ofexclusive breastfeeding among Black clients were 0% atbaseline and 16% after implementation. Clients demonstrated Baby-Friendly knowledge (teach-back average, 89%) butcontinued to supplement with formula, most often related to supply concerns (65%). Intentionally equitable implementati…
A 5-Year Follow-up Study of Hospital Breastfeeding Policies in the Philadelphia Area: A Comparison With the Ten Steps	Journal of Human Lactation	Kovach, A. C. “A 5-Year Follow-up Study of Hospital Breastfeeding Policies in the Philadelphia Area: A Comparison with the Ten Steps.” J Hum Lact 18, no. 2 (2002): 144–54. https://doi.org/10.1177/089033440201800206.	2002	United States	Hospital	BHFI overall/all steps	Hospital-level, health workers	The purpose of this study was to describe the current status of hospital breastfeeding policies and practices in the Philadelphia area, to assess hospitals' current implementation levels of theTen Steps to Successful Breastfeeding, and to compare current implementation levels with 1994 baseline data.	Most surveyed hospitals were fully implementing 5 of the Ten Steps.Thirty-seven percent of the hospitals were classified as high implementers and 63% as partial implementers of the Ten Steps overall. The shift from written breastfeeding and infant-feeding protocols to formal signed breastfeeding policies in most maternity units has positively affected breastfeeding promotion efforts in the Philad…
Hospital Breastfeeding Policies in the Philadelphia Area: A Comparison with the Ten Steps to Successful Breastfeeding	BIRTH	Kovach, A. C.“Hospital Breastfeeding Policies in the Philadelphia Area: A Comparison with the Ten Steps to Successful Breastfeeding.” Birth 24, no. 1 (1997): 41–48. https://doi.org/10.1111/j.1523-536x.1997.tb00335.x.	1993	United States	Hospital	BHFI overall/all steps	Health workers	The purpose of this study was to describe the current status of hospital breastfeeding policies and practices in the southeastern Pennsylvania Delaware Valley and the degree to which the hospitals are implementing the WHO/UNICEF Ten Steps to Successful Breastfeeding	Most surveyed hospitals were implementing four of the steps and partially implementing the remaining six. Thirty-seven percent of the surveyed hospitals were classified as high implementers and 63 percent as partial implementers of the Ten Steps overall. Key issues that affect implementation of each step were identified through in-depth discussion of several questions. When hospitals were classif…
Breastfeeding and Infant Growth: Biology or Bias?	Paediatrics	Kramer, M. S., T. Guo, R. W. Platt, S. Shapiro, J. P. Collet, B. Chalmers, E. Hodnett, Z. Sevkovskaya, I. Dzikovich, and I. Vanilovich. “Breastfeeding and Infant Growth: Biology or Bias?” Pediatrics 110, no. 2 Pt 1 (2002): 343–47. https://doi.org/10.1542/peds.110.2.343.	2002	Republic of Belarus	Hospital	BHFI overall/all steps	Newborns and postpartum women	Is the robust association between prolonged, ex-clusive breastfeeding and reduced growth causal? Available evidence suggests that prolonged and exclusive breastfeeding is associated with lower infant weight and length by 6 to 12months of age. This evidence, however, is based on ob-servational studies, which are unable to separate theeffects of feeding mode per se from selection bias, re-verse cau…	Infants from the experimental sites were sig-nificantly more likely to be breastfed (to any degree) at 3,6, 9, and 12 months and were far more likely to beexclusively breastfed at 3 months (43.3% vs 6.4%). Our results offer no support to theprevailing premise that prolonged and exclusivebreastfeeding inexorably leads to deficits in weightand length during the first year of life. Instead, ourresul…
Global Baby-Friendly Hospital Initiative Monitoring Data: Update and Discussion	Breastfeeding Medicine	Labbok, M. H. “Global Baby-Friendly Hospital Initiative Monitoring Data: Update and Discussion.” Breastfeed Med 7 (2012): 210–22. https://doi.org/10.1089/bfm.2012.0066.	2012	Global study, multiple countries	198 countries, national level, reporting on hospitals	BHFI overall/all steps	Academic study -country/ hospital level	The purpose of this study is to assess trends in the numbers facilities ever-designated Baby-Friendly, to consider uptake of the new WHO/UNICEF BFHI materials, and to consider implications for future breastfeeding support	Seventy countries reporting in 2010-2011 and the updates from an additional 61 reporting in 2006-2007(n=131, or 66% of the 198 countries) confirm that there are at least 21,328 ever-designated facilities. This is 27.5% of maternities worldwide: 8.5% of those in industrialized countries and 31% in less developed settings. In 2010,government committees were reported by 18 countries, and 34 reported…
Implementing the ten steps to successful breastfeeding in multiple hospitals serving low-wealth patients in the US: innovative research design and baseline findings	International Breastfeeding Journal	Labbok, M. H., E. C. Taylor, and N. C. Nickel. “Implementing the Ten Steps to Successful Breastfeeding in Multiple Hospitals Serving Low-Wealth Patients in the US: Innovative Research Design and Baseline Findings.” Int Breastfeed J 8, no. 1 (2013): 5. https://doi.org/10.1186/1746-4358-8-5.	2013	United States	Hospital	BHFI overall/all steps	Health workers	This study explores implementation of the Ten Steps in hospitals that serve predominantly low wealth populations.	1) a universal lack of consistent breastfeeding records and statisticsfor regular monitoring/review, 2) widespread misinterpretation of associated terminology, 3) health care providers' reported practices not necessarily reflective of their knowledge and attitudes, and 4) specific steps were found to be associated with hospital breastfeeding rates. A comprehensive set of facilitators and obstacle…
BREAST FEEDING POLICIES AND PRACTICES IN CANADIAN HOSPITALS PROVIDING MATERNITY CARE	Canadian Medical Association Journal	Levitt, C. A., J. Kaczorowski, L. Hanvey, D. Avard, and G. W. Chance. “Breast-Feeding Policies and Practices in Canadian Hospitals Providing Maternity Care.” Cmaj 155, no. 2 (1996): 181–88.	1993	Canada	Hospital	BHFI overall/all steps	Hospital representatives	To determine the extent to which policies and practices of Canadian hospitals providing maternity care are consistent with the World Health Organization (WHO)/UNICEF 10 Steps to Successful Breastfeeding, the WHO International Code of Marketing of Breast-Milk Substitutes and the WHO/UNICEF Baby Friendly Hospital Initiative.	Although 58.4% (296/507) of the respondents reported that their hospital had a written policy on breast-feeding, only 4.6% (21/454) reported having one that complied with all of the WHO/UNICEF steps surveyed. This figure dropped to 1.3% (6/453) when compliance with the WHO code (distribution of free samples of formula to formula-feeding and breast-feeding mothers) was added. Hospitals in Quebec a…
Breastfeeding Policies and Practices in Canadian Hospitals: Comparing1993 with 2007	Birth	Levitt, C., L. Hanvey, J. Kaczorowski, B. Chalmers, M. Heaman, and S. Bartholomew. “Breastfeeding Policies and Practices in Canadian Hospitals: Comparing 1993 with 2007.” Birth 38, no. 3 (2011): 228–37. https://doi.org/10.1111/j.1523-536X.2011.00479.x.	2011	Canada	Hospital	BHFI overall/all steps	Health workers	The purpose of this study is to describe and compare maternity hospitals' adherence to the BFHI in1993 and 2007 for Canada and for each province and territory.	Eighty-two percent of hospitals in 1993 and 68 percent in 2007 had exclusive contracts with formula companies. Fifty-eight percent of hospitals in 1993 and 90percent in 2007 never gave breastfeeding mothers sample packs containing formula. Fifty-eight percent in 1993 and 85 percent in 2007 had written breast-feeding policies (Step 1); 97 percent in 1993 and 99 percent in 2007 allowed mothers to b…
Breastfeeding Supportive Services in Baby-Friendly Hospitals Positively Influenced Exclusive Breastfeeding Practice at Hospitalization Discharge and Six Months Postpartum	Int. J. Environ.Res. Public Health	Li, L. L., H. Q. Song, Y. Zhang, H. Li, M. Li, H. Jiang, Y. J. Yang, et al. “Breastfeeding Supportive Services in Baby-Friendly Hospitals Positively Influenced Exclusive Breastfeeding Practice at Hospitalization Discharge and Six Months Postpartum.” International Journal of Environmental Research and Public Health 18, no. 21 (2021). https://doi.org/10.3390/ijerph182111430.	2021	China	Hospital	BHFI overall/all steps	Postpartum women	This study aimed to assess the BF supportive services provided by BFHs during childbirth hospitalization, and to explore the association between in-hospital breastfeeding supportive services and EBF at the time of discharge as well as six months postpartum. The study also seeks to provide evidence on EBF at discharge and six months after delivery in order to strengthen advocacy for the BFHI and f…	The overall exclusive breastfeeding rate among participants was 34.4% at discharge and 52.1% at six months postpartum. Mothers who received better breastfeeding supportive services during hospital-ization were more likely to practice exclusive breastfeeding at hospitalization discharge comparedwith mothers who received poorer services (aOR: 3.00; 95% CI: 2.08, 4.35; p< 0.001). Furthermore,they we…
A Geospatial Analysis of the Impact of the Baby-Friendly Hospital Initiative on Breastfeeding Initiation in North Carolina	Journal of Human Lactation	Liberty, A. L., K. Wouk, E. Chetwynd, and T. Ringel-Kulka. “A Geospatial Analysis of the Impact of the Baby-Friendly Hospital Initiative on Breastfeeding Initiation in North Carolina.” J Hum Lact 35, no. 1 (2019): 114–26. https://doi.org/10.1177/0890334418776645.	2019	United States	Hospital	BHFI overall/all steps	Newborns and postpartum women	This study aimed to evaluate the impact of the Baby-Friendly Hospital Initiative on breastfeeding initiation in North Carolina, with special attention to rural areas. This study had three aims: To estimate the association between birth at a BFH and breastfeeding initiation in North Carolina, To estimate the association between maternal resi-dence in a North Carolina county with a BFH and breastfe…	Birth at a Baby-Friendly hospital was associated with increased odds of breastfeeding initiation, adjusted odds ratio = 1.7, 95% confidence interval [1.65, 1.89]. Model residuals showed significant clustering by county, with some rural areas' rates systematically overestimated. Whereas presence of a Baby-Friendly hospital in a mother's community of residence was not associated with increased init…
Implementation of the Baby-Friendly Hospital Initiative Steps in Iowa Hospitals	JOGNN	Lillehoj, C. J., and B. L. Dobson. “Implementation of the Baby-Friendly Hospital Initiative Steps in Iowa Hospitals.” J Obstet Gynecol Neonatal Nurs 41, no. 6 (2012): 717–27. https://doi.org/10.1111/j.1552-6909.2012.01411.x.	2012	United States	Hospital	BHFI overall/all steps	Hospitals	To determine the status of each of the Baby-Friendly Hospital Initiative (BFHI) Ten Steps and associated policies in Iowa hospitals	The majority of the hospitals were implementing at least three of the Ten Steps. The most widely adopted policy, encouraging breastfeeding on demand, was implemented by 83% of the hospitals. None of the hospitals had implemented all six criteria included in Step One. Step One describes a written breastfeeding policy routinely commu-nicated to all healthcare staff. Implementation of the steps vari…
The Impact of Breast-Feeding on Early Neonatal Jaundice	Clinical neonatology	Lin, Y., P. Tsao, W. Hsieh, C. Chen, and H. Chou. “The Impact of Breast-Feeding on Early Neonatal Jaundice.” Clinical Neonatology 15, no. 1 (2008): 31–35.	2008	Taiwan	Hospital	BHFI overall/all steps	Newborns	The purpose of this study is to evaluate the impact of breast-feeding promotion on the incidence of hyperbilirubinemia, on peak bilirubin level and on mean days of hospitalization.	After implementation of the Baby Friendly Hospital Initiative Program, the rate of breast-feeding increased from 92.18% to 97.15% and the incidence of hyperbilirubinemia increased from 10.88% to 23.77%. In addition, the BW loss ratio, the bilirubin level on the third or fourth day, the peak bilirubin level and the mean days of hospitalization and phototherapy all increased significantly after bre…
Maternal Country of Birth and Exclusive Breastfeeding During the First In-Hospital Day in Portugal: The Influence of the Baby-Friendly Hospital Initiative	Journal of Human Lactation	Lisi, C., C. de Freitas, and H. Barros. “Maternal Country of Birth and Exclusive Breastfeeding during the First In-Hospital Day in Portugal: The Influence of the Baby-Friendly Hospital Initiative.” Journal of Human Lactation 37, no. 1 (2021): 147–57. https://doi.org/10.1177/0890334420982248.	2021	Portugal	Hospital	BHFI overall/all steps	Postpartum women	To determine (1) if association between maternal country of birth and first day in-hospital exclusive breastfeeding exists in Portugal and (2) if any association is affected by giving birth in a Baby-Friendly Hospital	First day in-hospital exclusive breastfeeding rates were high among both migrant and native participants (89.2% vs. 87.4%). Migrants were more likely to exclusively breastfeed when compared to natives (OR = 1.19, 95% CI [1.00, 1.41]). In non-Baby-Friendly Hospitals, a positive association was found between participants from Eastern European countries (aOR = 2.46, 95% CI [1.27, 4.78]) and first da…
Jaana Lojandera, AnnaAxelina, Paula Bergman, Hannakaisa Niela-VilÃ©n	Midwifery	Lojander, J., A. Axelin, P. Bergman, and H. Niela-Vilen. “Maternal Perceptions of Breastfeeding Support in a Birth Hospital before and after Designation to the Baby-Friendly Hospital Initiative: A Quasi-Experimental Study.” Midwifery 110 (2022). https://doi.org/10.1016/j.midw.2022.103350.	2022	Finland	Hospital	BHFI overall/all steps	Postpartum women	The purpose of this study was to examine maternal perceptions of postnatal breastfeeding support in the hospital before and after designation to the Baby-Friendly Hospital Initiative (BFHI). Further maternal and infant characteristics associated with the maternal perception of breastfeeding support were investigated.	Mothers in the post-test group (median 6.1, IQR 5.4-6.4) perceived breastfeeding support more adherent to the standards the BFHI compared with mothers in the pre-test group (median 5.0, IQR 4.2- 5.8) (p < 0.001). Fifteen of 20 of the measured breastfeeding support practices improved after the hospital's designation to the BFHI. The largest difference between groups was observed for multipara moth…
Exposure to baby-friendly hospital practices and mothersâ€™ achievement of their planned duration of breastfeeding	BMC Pregnancy and Childbirth	Lok, K. Y. W., C. L. Y. Chow, H. S. L. Fan, V. H. S. Chan, and M. Tarrant. “Exposure to Baby-Friendly Hospital Practices and Mothers’ Achievement of Their Planned Duration of Breastfeeding.” BMC Pregnancy Childbirth 20, no. 1 (2020): 261. https://doi.org/10.1186/s12884-020-02904-0.	2020	Hong Kong	Hospital	BHFI overall/all steps	Newborns and postpartum women	This study aims to examine the effect of exposure to baby-friendly hospital practices on mothers' achievement of their planned duration of breastfeeding	Among baby-friendly hospital practices, feeding only breast milk during the hospitalization and providing information about breastfeeding support on discharge were associated with participants' achieving their individual breastfeeding intentions. After adjustment, when compared with women who experienced one baby-friendly practice, participants who experienced six baby-friendly hospital practices…
Scoping Review of Baby-FriendlyHospital Initiative Compliance andBreastfeeding Initiation in Sri Lanka	JOGNN	Lokeesan, L., E. Martin, and Y. Miller. “Scoping Review of Baby-Friendly Hospital Initiative Compliance and Breastfeeding Initiation in Sri Lanka.” J Obstet Gynecol Neonatal Nurs 51, no. 2 (2022): 153–65. https://doi.org/10.1016/j.jogn.2021.12.005.	2022	Sri Lanka	Hospital	BHFI overall/all steps	Academic study	To synthesize the evidence for associations between Baby-Friendly Hospital Initiative (BFHI) complianceand breastfeeding initiation in Sri Lanka	We synthesized the data narratively to address the research questions. We identified contradictingreports of the prevalence of breastfeeding initiation (23.5%-100%) across Sri Lankan hospitals. Breastfeeding initi-ation was significantly associated with mode of birth. We identified inconsistent compliance with the BFHI, and poorcompliance was associated with inadequate staff training and ineffect…
The DC Breastfeeding-Friendly Hospital Initiative: An Evaluation of Hospitalsâ€™ Support for Breastfeeding in the Capital of the United States	Journal of Human Lactation	Long, S. A., M. A. Young, J. A. Tender, V. P. Dewitty, K. Logan, M. Kadeshe, C. Ryan, and S. G. Haynes. “The DC Breastfeeding-Friendly Hospital Initiative: An Evaluation of Hospitals’ Support for Breastfeeding in the Capital of the United States.” J Hum Lact 29, no. 4 (2013): 465–68. https://doi.org/10.1177/0890334413478834.	2013	United States	Hospital	Becoming/pre BFHI	Health facility level	Prior to the DC Breastfeeding-Friendly Hospital Initiative, no maternity facilities in Washington, DC, were recognized as Baby-Friendly. The purpose of this project was to help facilities identify areas to focus on in pursuit of this goal.	Most facilities were receptive to the intervention, resulting in modest improvements in all areas reviewed. After the intervention, modest improvements were noted in the mention of breastfeeding services on the facility websites. The 2 facilities that completed breastfeeding policy revisions improved their scores. Five facilities completed the postintervention practices review. The greatest pract…
Baby-Friendly Hospital Initiative: evaluation of the Ten Steps to Successful Breastfeeding	Rev Paul Pediatr	Lopes Sda, S., M. R. Laignier, C. C. Primo, and F. M. Leite. “Baby-Friendly Hospital Initiative: Evaluation of the Ten Steps to Successful Breastfeeding.” Rev Paul Pediatr 31, no. 4 (2013): 488–93. https://doi.org/10.1590/s0103-05822013000400011.	2013	Brazil	Hospital	BHFI overall/all steps	Health workers and postpartum women and others	To asses the performance of the Ten Steps to Suc-cessful Breastfeeding in an university hospital.	Although the hospital does not have a policy that addresses promotion, protection and support for breastfeeding, 93.3% of the mothers had contact with their babies immediately after birth (step 4), 83.3% of the professionals guided mothers how to breastfeed (step 5), 86.6% of the neonates did not receive any food or drink other than breast milk (step 6), 100% of babies were housed together with t…
Compliance with the â€œBabyâ€friendly Hospital Initiative for Neonatal Wardsâ€ in 36 countries	Maternal and Child Nutrition	Lubbe, Welma, Deena Yael Meerkin, Leslie Wolff, Kiyoshi Hatasaki, Mona A. Alsumaie, Socorro De Leon‐Mendoza, Yvonne P. M. Ng, et al. “Compliance with the ‘Baby‐friendly Hospital Initiative for Neonatal Wards’ in 36 Countries.” Maternal & Child Nutrition 15, no. 2 (2019): N.PAG-N.PAG. https://doi.org/10.1111/mcn.12690.	2019	36 countries	Hospital	BFHI in Neonatal Intensive Care Unit (NICU)	NICU neonatal wards	This crossâ€sectional survey aimed to measure compliance on a global level withthe Neo-BFHI's expanded Ten Steps to successful breastfeeding and three Guiding Principles in neonatal wards	An international Neo-BFHI compliance score of 77 out of 100 and country scores higher than 50 for all 36 participating countries demonstrate that neonatal wards around the world are working to support breastfeeding. The median international overall score was 77, and median country overall scores ranged from 52 to 91. GuidingPrinciple 1 (respect for mothers), Step 5 (breastfeeding initiation and s…
Nurses' Perspectives on the Process of Attaining Baby-Friendly Designation	Nurs Women's Health	Lundeen, S., S. Sorensen, M. Bland, S. George, and B. Snyder. “Nurses’ Perspectives on the Process of Attaining Baby-Friendly Designation.” Nurs Womens Health 20, no. 3 (2016): 277–87. https://doi.org/10.1016/j.nwh.2016.03.004.	2016	United States	Hospital	BHFI overall/all steps	Health workers	This study explores and describes the process of attaining Baby-Friendly designation from nurses' perspectives.	The following themes were revealed: Resistance, Culture, Investment in the Journey, Teamwork, and Source of Pride. Results indicate that comfortable yet antiquated practices led to fear of change and resistance. Initial culture shock was mediated by a successful education model, powerful experiences, and positive outcomes.
A Controlled Study on Baby-Friendly Communities in Italy: Methods and Baseline Data	BREASTFEEDING MEDICINE	Macaluso, A., M. E. Bettinelli, E. M. Chapin, L. Córdova do Espírito Santo, R. Mascheroni, A. M. Murante, M. Montico, and A. Cattaneo. “A Controlled Study on Baby-Friendly Communities in Italy: Methods and Baseline Data.” Breastfeed Med 8, no. 2 (2013): 198–204. https://doi.org/10.1089/bfm.2012.0130.	2013	Italy	Community	BFCI only	Newborns and postpartum women	This study reports the research methods and baseline data of a project aimed at assessing the effect of anintervention based on the 7 Steps of the Baby Friendly Community Initiative (BFCI) on the rate of exclusive breastfeeding at 6 months in Italy	At baseline, there were no significant differences in breastfeeding rates at birth (n=1,781) and at 3(n=1,854), 6 (n=1,601), and 12 (n=1,510; loss to follow-up, 15.2%) months between groups. At birth, 96% of mothers initiated breastfeeding, 72% exclusively (recall from birth). At 3 months, 77% of infants were breastfed, 54% exclusively with 24-hour and 46% with 7-day recall. At 6 months, the rate…
Maternal knowledge in complementary feeding following Baby Friendly Community Initiative in Koibatek, Kenya	Maternal and Child Nutrition	Maingi, M., J. Kimiywe, and S. Iron-Segev. “Maternal Knowledge in Complementary Feeding Following Baby Friendly Community Initiative in Koibatek, Kenya.” Matern Child Nutr 16, no. 4 (2020): e13027. https://doi.org/10.1111/mcn.13027.	2020	Kenya	Community	BFCI only	Newborns and postpartum women	This study assessed maternal knowledge of attributes of complementary feeding following implementation of BFCI in Koibatek, Kenya.	Overall, the study found that most (98%) mothers were knowledgeable regarding the age of introduction of solid food to an infant. On the question of introducing food to an infant, allmothers in the intervention group knew that in addition tobreastfeeding, food should be introduced at 6 months. On durationof breastfeeding, a higher number of mothers in the interventiongroup (91%) stated that breas…
Effectiveness of Baby Friendly CommunityInitiative (BFCI) on complementary feeding in Koibatek, Kenya: a randomized controlstudy	BMC Public Health	Maingi, M., J. Kimiywe, and S. Iron-Segev. “Effectiveness of Baby Friendly Community Initiative (BFCI) on Complementary Feeding in Koibatek, Kenya: A Randomized Control Study.” BMC Public Health 18, no. 1 (2018): 600. https://doi.org/10.1186/s12889-018-5519-1.	2018	Kenya	Community	BFCI only	Newborns	This study aimed at assessing the effectiveness of BFCI on complementary feeding practices of children aged 6-23 months, by comparing intervention and control groups.	The findings of this study demonstrate that the BabyFriendly Community Initiative had a positive impact oncomplementary feeding practices. Mothers in the intervention groups had significantly better frequency offeeding, dietary diversity and minimum acceptable dietcompared to control groups. These results remained significant even after adjusting for socio-demographic factors; the age of mother, …
Healthcare Professionalsâ€™ Breastfeeding Attitudes and Hospital Practices During Delivery and in Neonatal Intensive Care Units: Pre and Post Implementing the Baby-Friendly Hospital Initiative	Journal of Human Lactation	Mäkelä, H., A. Axelin, T. Kolari, T. Kuivalainen, and H. Niela-Vilén. “Healthcare Professionals’ Breastfeeding Attitudes and Hospital Practices During Delivery and in Neonatal Intensive Care Units: Pre and Post Implementing the Baby-Friendly Hospital Initiative.” J Hum Lact 38, no. 3 (2022): 537–47. https://doi.org/10.1177/08903344211058373.	2022	Finland	Hospital	BHFI overall/all steps	Health workers	To determine healthcare professionals' breastfeeding attitudes and hospital practices before and after the implementation of the Baby-Friendly Hospital Initiative.	The healthcare professionals' breastfeeding attitude scores increased significantly after the implementation of the Baby-Friendly Hospital Initiative, difference = 0.16, (95% CI [0.13, 0.19]) and became breastfeeding favorable among all professional groups in each study unit. Positive changes in breastfeeding-supportive hospital practices were achieved. The infants had significantly more frequent…
Breastfeeding policies and practices in health care facilities in the Western Cape Province, South Africa	South African Journal of Clinicial Nutrition	Marais, D., E. H. Koornhof, L. M. du Plessis, C. E. Naude, K. Smit, R. Treurnicht, E. Hertzog, M. Alexander, I. Kosaber, and L. Cruywagen. “Breastfeeding Policies and Practices in Healthcare Facilities in the Western Cape Province, South Africa.” SAJCN - South African Journal of Clinical Nutrition 23, no. 1 (2010): 40–45.	2010	South Africa	Hospital	BHFI overall/all steps	Health workers and postpartum women	An initial study was therefore conducted to assess the extent of the implementation of the Ten Steps in both public and private maternity facilities. Poor performance for some steps led to a follow-up study to investigate the knowledge and attitudes of health care workers (HCWs) and mothers alike and to evaluate the exclusive BF (EBF) practices of mothers attending private BF clinics.	During the initial study, lower mean scores were noted for Steps 1, 2, 6 and 10. The overall implementation of the Ten Steps was average. The findings highlighted the importance of the establishment and implementation of BF policies, of appropriate and continuous BF training and better referral systems to ensure initiation and establishment of early BF, EBF practices and support on an ongoing bas…
Breastfeeding with and without the WHO/UNICEF baby-friendly hospital initiative	Medicine	Marinelli, A., V. Del Prete, E. Finale, A. Guala, C. P. Pelullo, and F. Attena. “Breastfeeding with and without the WHO/UNICEF Baby-Friendly Hospital Initiative: A Cross-Sectional Survey.” Medicine (Baltimore) 98, no. 44 (2019): e17737. https://doi.org/10.1097/md.0000000000017737.	2019	Italy	Hospital	BHFI overall/all steps	Postpartum women	n this study, we compared breastfeeding-related information received,knowledge and behaviours among postpartum women in Baby-Friendly Hospital Initiative accredited and non-accredited hospitals.	Compared with Piedmont, in Campania hospitals there was a rate of breastfeeding of 44.3% vs 89.3%, a skin-to-skin contact between mother and child of 74.5% vs 90.7% and first milk feed within 2hours of 15.0% vs 87.2%. The Campania group hadfewer problems with child latching. The Campania group reported receiving less information about breastfeeding in generalcompared with the Piedmont group. In g…
Does Breastfeeding Education Affect Nursing Staff Beliefs, Exclusive Breastfeeding Rates, and Baby-Friendly Hospital Initiative Compliance?The Experience of a Small, Rural Canadian Hospital	Journal of Human Lactation	Martens, P. J. “Does Breastfeeding Education Affect Nursing Staff Beliefs, Exclusive Breastfeeding Rates, and Baby-Friendly Hospital Initiative Compliance? The Experience of a Small, Rural Canadian Hospital.” J Hum Lact 16, no. 4 (2000): 309–18. https://doi.org/10.1177/089033440001600407.	1993	Canada	Hospital	BHFI overall/all steps	Health workers and postpartum women and their babies	The effectiveness of a breastfeeding education intervention consisting of a 1½-hour mandated session for all nursing staff, with an optional self-paced tutorial, was evaluated in a small rural Canadian hospital.	Over a 7-month period, the intervention hospital experienced an increase in BFHI compliance (24.4 vs. 31.9, P<.01), breastfeeding beliefs(55.0 vs. 58.8,P<.05), and exclusive breastfeeding rates (31% vs. 54% of breastfed babies, P<.05) but no change in breastfeeding attitudes (44.0 vs. 44.9, P=.80). The control site experienced no change in BFHI compliance, beliefs, or attitudes but a significant …
How Baby-friendly are Manitoba Hospitals? The Provincial Infant Feeding Study	CANADIAN JOURNAL OF PUBLIC HEALTH	Martens, P. J., S. J. Phillips, M. S. Cheang, and V. Rosolowich. “How Baby-Friendly Are Manitoba Hospitals? The Provincial Infant Feeding Study. Breastfeeding Promotion Steering Committee of Manitoba.” Can J Public Health 91, no. 1 (2000): 51–57. https://doi.org/10.1007/bf03404254.	1993	Canada	Hospital	BHFI overall/all steps	Postpartum women	To examine: correlations between breast-feeding policies and actual practices in Manitoba hospitals; compliance with Baby-Friendly Hospital Initiative (BFHI) criteria; and associations between hospital practices and two-week breastfeeding duration	The results highlighted the need for policy and practice changes to comply with BFHI criteria. 92% initiated breastfeeding, and 84% were breastfeeding at two weeks postpartum. Independent predictors of weaning included: in-hospital supplementation (adjusted RR=2.1, 95% CI 1.02-4.36, p=0.04); temporarily interrupting breast-feeding while in hospital (adjusted RR = 4.9,95% CI 2.7-8.9, p=0.0001); no…
The New Zealand/Aotearoa Baby-Friendly Hospital Initiative Implementation Journey:Piki Ake Te Tihiâ€”â€œStrive for Excellenceâ€	Journal of Human Lactation	Martis, R., and J. Stufkens. “The New Zealand/Aotearoa Baby-Friendly Hospital Initiative Implementation Journey: Piki Ake Te Tihi--"strive for Excellence".” J Hum Lact 29, no. 2 (2013): 140–46. https://doi.org/10.1177/0890334413480849.	2013	New Zealand	Hospital	BHFI overall/all steps	Health facility level	Describes the implementation journey of New Zealand/Aotearoa Baby-Friendly Hospital Initiative (aim of paper not stated clearly)	Successful BFHI implementation was achieved through a number of factors, including the establishment of a national body (NZBA) with oversight of BFHI facility implementation and auditing, Ma Ì„ori and consumer participation at all levels, the recertification requirements for midwives of breastfeeding education by the Midwifery Council, and maternity facilities having paid BFHI coordinators. Once …
IMPROVING THE NUMBER OF MOTHERS BREASTFEEDING IN THE POSTPARTUM PERIOD	Primary Care Update for Ob/Gyns	McCreath, W. A., S. Wilcox, V. Laing, D. Crump, and J. Gilles. “Improving the Number of Mothers Breastfeeding in the Postpartum Period.” Primary Care Update for Ob/Gyns 8, no. 1 (2001): 40–43. https://doi.org/10.1016/S1068-607X(00)00069-X.	2001	United States	Hospital	BHFI overall/all steps	Postpartum women	The objective of this study was to review an experience at Jackson Memorial Hospital, Miami, Florida that has resulted in an increase in the percentage of mothers breastfeeding at postpartum discharge. Data was obtained from postpartum interviews in 1993, which provided the percentage of mothers breastfeeding at discharge. These early efforts led to the implementation of a Baby-Friendly initiativ…	Ten percent of mothers were breastfeeding at postpartum discharge. After implementing a pro-gram in 1994, 41% were breast-feeding at discharge. There was a decline in the number of mothers breastfeeding during the postpartum period from discharge. At 3 days postpartum, 80% of patients were breastfeeding followed by 64%, 37%, and 17% at 2 weeks, 6 weeks, and 3 months from discharge, respectively. …
The Baby-Friendly Hospital Initiative Increases Breastfeeding Rates in a US Neonatal Intensive Care Unit	Journal of Human Lactation	Merewood, A., B. L. Philipp, N. Chawla, and S. Cimo. “The Baby-Friendly Hospital Initiative Increases Breastfeeding Rates in a US Neonatal Intensive Care Unit.” J Hum Lact 19, no. 2 (2003): 166–71. https://doi.org/10.1177/0890334403252475.	2003	United States	Hospital	BHFI overall/all steps	Newborns	This study evaluated the impact of a Baby-Friendly designation on breastfeeding rates in a US neonatal intensive care unit (NICU). The medical records of all surviving infants directly ad-mitted to the Boston Medical Center's level III, 15-bed NICU in 1995 (before Baby-Friendlypolicies were implemented) and 1999 (when Baby-Friendly status was granted) were re-viewed.	The NICU breastfeeding initiation rate increased from 34.6%(1995) to 74.4% (1999) (P< .001). Among 2-week-old infants, the proportion receiving anybreast milk rose from 27.9% (1995) to 65.9% (1999) (P< .001), and the proportion receiving breast milk exclusively rose from 9.3% (1995) to 39% (1999) (P= .002). The implementation of Baby-Friendly policies leading to a Baby-Friendly designation was as…
Breastfeeding Duration Rates and FactorsAffecting Continued Breastfeeding Among Infants Born at an Inner-City US Baby-Friendly Hospital	Journal of Human Nutrition	Merewood, A., B. Patel, K. N. Newton, L. P. MacAuley, L. B. Chamberlain, P. Francisco, and S. D. Mehta. “Breastfeeding Duration Rates and Factors Affecting Continued Breastfeeding among Infants Born at an Inner-City US Baby-Friendly Hospital.” J Hum Lact 23, no. 2 (2007): 157–64. https://doi.org/10.1177/0890334407300573.	2008	United States	Hospital	BHFI overall/all steps	Newborns	The objectives of this study were to obtain breastfeeding rates at 6 months among babies born in a US Baby-Friendly hospital and to assess factors associated with continued breastfeeding at 6 months.	Of 336 eligible infants, 248(74%) attended the 6-month well-child visit and 37.1% (92/248) were breastfeeding at 6 months. In multivariate logistic regression, the likelihood of breastfeeding at 6 months was decreased by presence of a feeding problem in the hospital (AOR 0.27; 95% CI 0.07-0.99), whereas the likelihood of breastfeeding at 6 months increased with maternal age (AOR 1.05;95% CI 1.00-…
Breastfeeding Rates in US Baby-Friendly Hospitals: Results of a National Survey	Paediatrics	Merewood, A., S. D. Mehta, L. B. Chamberlain, B. L. Philipp, and H. Bauchner. “Breastfeeding Rates in US Baby-Friendly Hospitals: Results of a National Survey.” Pediatrics 116, no. 3 (2005): 628–34. https://doi.org/10.1542/peds.2004-1636.	2005	United States	Hospital	BHFI overall/all steps	Postpartum women	The objectives of this study were to analyze all available breastfeeding data from US Baby-Friendly hospitals in 2001 to determine whether breastfeeding rates at Baby-Friendly designated hospitals differed from average US national, regional, and state rates in the same year and to determine prime barriers to implementation of the Baby-Friendly Hospital Initiative.	The mean breast-feeding initiation rate for the 28 Baby-Friendly hospitalsin 2001 was 83.8%, compared with a US breastfeeding initiation rate of 69.5% in 2001. The mean rate of exclusive breastfeeding during the hospital stay (16 of 29 hospitals) was 78.4%, compared with a national mean of 46.3%. In simple linear regression analysis, breastfeeding rates were not associated with number of births p…
Addressing Racial Inequities in Breastfeeding in the Southern United States	Pediatrics	Merewood, Anne, Kimarie Bugg, D. Laura Burnham, Kirsten Krane, Nathan Nickel, Sarah Broom, Roger Edwards, and Lori Feldman-Winter. “Addressing Racial Inequities in Breastfeeding in the Southern United States.” Pediatrics 143, no. 2 (2019): 1–10. https://doi.org/10.1542/peds.2018-1897.	2019	United States	Hospital & Community	Becoming/pre BFHI	Postpartum women	Our goal was to determine if a hospital- and community-based initiative in the Southern United States could increase compliance with the Ten Steps, lead to Baby-Friendly designation, anddecrease racial disparities in breastfeeding.	The disparity in breastfeeding initiation between African American and white infants decreased by 9.6 percentage points over the course of 31 months. Breastfeeding initiation increased from 66% to 75% for all races combined, and exclusivity increased from 34% to 39%. Initiation and exclusive breastfeeding among African American infants increased from 46% to 63% and from 19% to 31% respectively. S…
Exclusive Breastfeeding Rates and Associated Factors in Swiss Baby-Friendly Hospitals	Journal of Human Lactation	Merten, S., and U. Ackermann-Liebrich. “Exclusive Breastfeeding Rates and Associated Factors in Swiss Baby-Friendly Hospitals.” J Hum Lact 20, no. 1 (2004): 9–17. https://doi.org/10.1177/0890334403261017.	2004	Switzerland	Hospital	BHFI overall/all steps	Newborns	Monitoring of infant feeding and related health care practices was introduced in all 28 Swiss Baby-Friendly Hospitals to assess exclusive breastfeeding rates and potentially associated factors. Analysis of the monitoring data wasexpected to address the following goals: 1. To investigate the prevalence of exclusive breast-feeding at the beginning of the monitoring in allSwiss Baby-Friendly hospita…	Of all infants, 97% were initially breastfed, but only 38% were exclusively breast milk fed in Baby-Friendly maternity wards,and proportions varied from 8% to 85% among hospitals. The strongest determinants for exclusive breastfeeding were health facility factors. Large differences werefound between health facilities, and compliance with step 7 (rooming-in) as well as step 6 was unsatisfactory in…
Do Baby-Friendly Hospitals Influence Breastfeeding Duration on a National Level?	Pediatrics	Merten, S., J. Dratva, and U. Ackermann-Liebrich. “Do Baby-Friendly Hospitals Influence Breastfeeding Duration on a National Level?” Pediatrics 116, no. 5 (2005): e702-8. https://doi.org/10.1542/peds.2005-0537.	2005	Switzerland	Hospital	BHFI overall/all steps	Postpartum women	This study reports results of a national study of the prevalence and duration of breastfeeding in 2003 throughout Switzerland and analyzes the influence of compliance with UNICEF guidelines of the hospital where delivery took place on breastfeeding duration.	In 2003, the median duration of any breastfeeding was 31 weeks at the national level, compared with 22 weeks in 1994, and the median duration of full breastfeeding was 17 weeks, compared with 15 weeks in 1994. The proportion of exclusively breastfed infants 0 to 5 months of age was 42% for infants born in baby-friendly hospitals, compared with 34% for infants bornelsewhere. Breastfeeding duration…
Midwivesâ€™ perceptions of skin-to-skin contact between the mother and baby after birth in selected rural primary healthcare facilities in Schoonoord, Limpopo province, South Africa	African Journal for Physical Activity and Health Sciences	Mgolozeli, S. E., N. H. Shilubane, and L. B. Khoza. “Midwives’ Perceptions of Skin-to-Skin Contact between the Mother and Baby after Birth in Selected Rural Primary Healthcare Facilities in Schoonoord, Limpopo Province, South Africa.” African Journal for Physical Activity and Health Sciences 24, no. 3 Supplementary (2018): 28–39.	2018	South Africa	Rural primary care centres	Step 4	Health workers	The purpose of the study was to explore and describe the perceptions of midwives regarding the implementation of skin-to-skin contact between the mother and baby after birth in selected primary health care facilities in Schoonoord, Makhuduthamaga Sub-district of the Limpopo province, South Africa	Three themes emanated from the study, namely: awareness about skin-to-skin benefits, facilitating factors for successful implementation of skin-to-skin and perceived barriers to the practice of skin-to-skin during birth. The participants reported several factors that hamper the implementation of mother-infant skin-to-skin contact in their facilities. They argued that as much as they would love to…
One Step for a Hospital, Ten Steps for Women: African American Womenâ€™s Experiences in a Newly Accredited Baby-Friendly Hospital	Journal of Human Lactation	Miller, E. M., A. F. Louis-Jacques, T. F. Deubel, and I. Hernandez. “One Step for a Hospital, Ten Steps for Women: African American Women’s Experiences in a Newly Accredited Baby-Friendly Hospital.” J Hum Lact 34, no. 1 (2018): 184–91. https://doi.org/10.1177/0890334417731077.	2018	United States	Hospital	BHFI overall/all steps	Postpartum women	This study aimed to explore African American women's experiences of the Ten Steps to Successful Breastfeeding at a women's center associated with a university-affiliated hospital that recently achieved Baby-Friendly status.	Three key themes emerged from the women's interviews: (a) An appreciation of long-term relationships with medical professionals is evident at the women's center; (b) considerable lactation problems exist postpartum, including lack of help from Baby-Friendly Hospital Initiative sources; and (c) mothers' beliefs about infant autonomy may be at odds with the Ten Steps to Successful Breastfeeding.
Follow-up to the baby friendly hospital initiative in two hospitals of the Mexican Social Security Institute	PerinatologÃ­a y ReproducciÃ³n Humana	Monroy-Azuara, M. G., G. S. Arciga-Vazquez, E. N. Cano-Vazquez, S. Mendez-Martinez, G. Islas-Hernandez, M. S. Rodriguez-Ramirez, D. Vargas-Ramirez, and R. Z. Arroyo-Garcia. “Follow-up to the Baby Friendly Hospital Initiative in Two Hospitals of the Mexican Social Security Institute.” Perinatologia y Reproduccion Humana 35, no. 1 (2021): 17–22. https://doi.org/10.24875/PER.19000085.	2021	Mexico	Hospital	BHFI overall/all steps	Hospitals	evaluating the compliance of the two certified hospitals in the state of Puebla with Baby Friendly Initiative	Steps 1 and 7 were different between the hospitals with p = 0.010 and p = 0.023, respectively. In the follow-up, General Zone Hospital No. 5 kept steps 1, 2, 3, 7, 8, and 9 above 85%, while those who did not were steps 4, 5, 6, and 10, p = 0.37. Steps of General Hospital No. 15 that remained over 85% were 1, 3, 7, and 9; those that oscillated over time with a <85% rating were steps 2, 4, 5, 6, 8,…
Implementing Baby Friendly Hospital Initiative policy: the case of New Zealand public hospitals	International Breastfeeding Journal	Moore, T., R. Gauld, and S. Williams. “Implementing Baby Friendly Hospital Initiative Policy: The Case of New Zealand Public Hospitals.” Int Breastfeed J 2 (2007): 8. https://doi.org/10.1186/1746-4358-2-8.	2007	New Zealand	Hospital	Steps 1, 2	Health workers	This article reports on an empirical study of government-directed BFHI implementation in the New Zealand public hospital system. It focuses primarily on the barriers encountered through implementing the first Two Steps of the BFHI: developing BFHI policy and communicating it to staff; and providing necessary staff training	Analysis revealed eight themes: the hospitals were in varying stages of BFHI policy development; hospital policy was not necessarily based on government policy; hospital policies were communicated in differing ways and dependent on resources; factors outside of hospital control impacted on capacity to improve breastfeeding rates; and complex organisational matters pose a barrier to educating pers…
Self-reported breast feeding practices and the Baby Friendly Hospital Initiative in Riyadh, Saudi Arabia: prospective cohort study	BMJ Open	Mosher, C., A. Sarkar, A. A. Hashem, R. E. Hamadah, A. Alhoulan, Y. A. AlMakadma, T. A. Khan, A. K. Al-Hamdani, and A. Senok. “Self-Reported Breast Feeding Practices and the Baby Friendly Hospital Initiative in Riyadh, Saudi Arabia: Prospective Cohort Study.” BMJ Open 6, no. 12 (2016): e012890. https://doi.org/10.1136/bmjopen-2016-012890.	2016	Saudi Arabia	Hospital	BHFI overall/all steps	Health workers and postpartum women	This study aimed to examine reported experiences and views on breastfeeding of women using prenatal and postnatal services, and opinions of staff, in the context of the BFHI programme in Riyadh, Saudi Arabia.	Most BFHI-hospital participants (77.9%, n=8 for thisquestion) acknowledged seeing the breast feeding policy compared to 23.5% (n=23) at the non-BFHI-hospital (p<0.01). Breast feeding education and encouragement was higher at the BFHI-hospital (93.3%) compared to the non-BFHI-hospital (48.2%;p<0.01). At postpartum discharge, 51% (n=53) of mothers in the BFHI-hospital were breast feeding exclusivel…
The Impact in the United States of the Baby-Friendly Hospital Initiative on Early Infant Health and Breastfeeding Outcomes	Breastfeeding Medicine	Munn, A. C., S. D. Newman, M. Mueller, S. M. Phillips, and S. N. Taylor. “The Impact in the United States of the Baby-Friendly Hospital Initiative on Early Infant Health and Breastfeeding Outcomes.” Breastfeed Med 11, no. 5 (2016): 222–30. https://doi.org/10.1089/bfm.2015.0135.	2016	United States	Hospital	BHFI overall/all steps	Newborns	To examine updated evidence for the impact of the BFHI in the United States on early infant health outcomes and breastfeeding outcomes to determine strengths and limitations of the initiative, along with gaps in service for U.S. mothers and infants.	Breast-feeding duration also appears to increase when mothers have increased exposure to Baby-Friendly practices, but deficiencies in breastfeeding tracking mechanisms have limited reliable breastfeeding duration data. Of the 10steps of the BFHI, step 3, prenatal education and step 10, postnatal breastfeeding support are the most difficult steps to implement; however, those steps have the potenti…
Factors Influencing Southeastern U.S. Mothersâ€™ Participation in Baby-Friendly Practices: A Mixed-Methods Study	Journal of Human Lactation	Munn, A. C., S. D. Newman, S. M. Phillips, M. Mueller, and S. N. Taylor. “Factors Influencing Southeastern U.S. Mothers’ Participation in Baby-Friendly Practices: A Mixed-Methods Study.” J Hum Lact 34, no. 4 (2018): 821–34. https://doi.org/10.1177/0890334417750143.	2018	United States	Hospital	BHFI overall/all steps	Newborns and postpartum women	This study aimed to determine factors influencing southeastern U.S. mothers' participation in Baby-Friendly practices and breastfeeding decisions.	Rural-dwelling and African American mothers had greater odds of nonparticipation in Baby-Friendly practices relative to other groups (odds ratios = 5 and 10, respectively; pâ‰¤ .01). Mothers who received lactation consultation and had moderate (15-44 min) or completed (â‰¥ 45 min) skin-to-skin contact had greater odds of participation in Baby-Friendly practices (both odds ratios â‰¥ 17.5; p < .05…
Good practices in perinatal care andbreastfeeding protection during the firstwave of the COVID-19 pandemic: a nationalsituation analysis among BFHI maternityhospitals in Spain	International Breastfeeding Journal	Muñoz-Amat, B., C. R. Pallás-Alonso, and M. T. Hernández-Aguilar. “Good Practices in Perinatal Care and Breastfeeding Protection during the First Wave of the COVID-19 Pandemic: A National Situation Analysis among BFHI Maternity Hospitals in Spain.” Int Breastfeed J 16, no. 1 (2021): 66. https://doi.org/10.1186/s13006-021-00407-y.	2021	Spain	Hospital	BHFI overall/all steps	Postpartum women	To analyse the impact of the COVID-19 pandemic on perinatal care and breastfeeding support practices offered by the Spanish maternity hospitalscommitted to the UNICEF Baby-friendly Hospital Initiative (BFHI), to women with and without COVID-19	Mothers with COVID-19 suffered greater restrictions in the practicescompared to women without COVID-19, with lower rates of companion of choice during labour (84% vs 100%;p=0.003), skin-to-skin contact (32% vs 52%;p= 0.04), rooming-in (74% vs 98%;p< 0.001), companion of choice duringhospital stay (68% vs 90%;p= 0.006), and breastfeeding support (78% vs 94%;p= 0.02). Practices were significantlyle…
Feeding Rates in Baby-Friendly and Non-Baby-Friendly Hospitals in the Czech Republic From 2000	Journal of Human Lactation	Mydlilova, A., A. Sipek, and J. Vignerova. “Breastfeeding Rates in Baby-Friendly and Non-Baby-Friendly Hospitals in the Czech Republic from 2000 to 2006.” J Hum Lact 25, no. 1 (2009): 73–78. https://doi.org/10.1177/0890334408325820.	2009	Czech Republic	Hospital	BHFI overall/all steps	Newborns	To evaluate the type of infant feeding used after maternity hospital discharge in the Czech Republic from 2000 to 2006, to compare the situation in BF and non-BF hospitals, and to access the breastfeeding rates in perinatal centers (PCs) and neonatal intermediate care units (NICUs) where the majority of high-risk infants are concentrated.	- The exclusive breastfeeding rates in BFH decreased to 90.3% in 2006 from 92.9% in 2000. - In non-BFH breastfeeding rates lowered to 87.6% in 2006 from 89.4% in 2000. - Partial breastfeeding increased in both BFH and non-BFH. - 22.3% of infants were born in BFH whereas in 2006. - 63.9% of infants were born in BFH. The risk of infants not being exclusively breastfed was higher in non-BFH. - From …
Factors Impacting Breastfeeding and Milk Expression in the Neonatal Intensive Care Unit	International Journal of Caring Sciences	Naylor, Lindsay, and Abigail Clarke-Sather. “Factors Impacting Breastfeeding and Milk Expression in the Neonatal Intensive Care Unit.” International Journal of Caring Sciences 13, no. 2 (2020): 970–81.	2020	United States	Hospital	BHFI overall/all steps	Newborns and postpartum women	This study analyzes the impact of intention to breastfeed and Baby-Friendly Hospital Initiative (BFHI) designation on breastfeeding and milk expression duration when infants require NICU care.	Mothers who intended to breastfeed breastfed for an average of 15.8 months and 11 months. This difference in duration was statistically significant when compared to mothers who did not intend to breastfeed only breastfed for an average of 2.2 months nursing and 2.6 months expressing milk. The BFHI designation did not significantly influence the amount of time the mothers breastfed for or expresse…
Impact of the Baby Friendly Hospital Initiative (BFHI) Programme on Breast-Feeding Knowledge, Attitude and Practices of Mothers	Pakistan Journal of Nutrition	Ndiokwelu, C. I., O. I. C. Nwosu, P. N. Ani, A. O. Chizike, and M. A. Nwabugo. “Impact of the Baby Friendly Hospital Initiative (BFHI) Programme on Breast-Feeding Knowledge, Attitude and Practices of Mothers.” Pakistan Journal of Nutrition 15, no. 3 (2016): 244–48. https://doi.org/10.3923/pjn.2016.244.248.	2016	Nigeria	Hospital	BHFI overall/all steps	Postpartum women	To investigate the impact of the baby friendly hospital initiative programme on the breast-feeding knowledge, attitude and practices of mothers attending Mother of Christ Specialist Hospital, Enugu.	There is an evident gap between the knowledge and practice of exclusive breast-feeding. The majority (86.3%) of the mothers believed breastfeeding to be beneficial and 61.6% said there was no disadvantages to exclusive breastfeeding. 74% of participants got their information from nurses. The study revealed the positive impact of the BFHI on a mother's attitude and knowledge. This is expected as t…
The Extent that Noncompliance with the Ten Steps to Successful Breastfeeding Influences Breastfeeding Duration	Journal of Human Lactation	Nickel, N. C., M. H. Labbok, M. G. Hudgens, and J. L. Daniels. “The Extent That Noncompliance with the Ten Steps to Successful Breastfeeding Influences Breastfeeding Duration.” J Hum Lact 29, no. 1 (2013): 59–70. https://doi.org/10.1177/0890334412464695.	2013	United States	Hospital	BHFI overall/all steps	Postpartum women	Examine how noncompliance with each of the Steps, and combinations of 2 Steps, influence duration of breastfeeding at the breast.	A vast amount of maternity care practices in the US do not include all ten steps. This could be as a result of the poor establishment of the physiological feedback systems that provide support for sustained breastfeeding. When there are steps lacking there is compromisation of breastfeeding at the breast.
Investigation of the Effect of Training on Promoting Breast-feeding at Baby-Friendly Hospital Case Study; Tohid Hospital in Jam, Bushehr	IranianJournal of Neonatology	Nickkhaha, A. “Investigation of the Effect of Training on Promoting Breast-Feeding at Baby-Friendly Hospital Case Study; Tohid Hospital in Jam, Bushehr.” Iranian Journal of Neonatology 6, no. 2 (2015): 24–31.	2015	Iran	Hospital	BHFI overall/all steps	Newborns and postpartum women	Assess a baby-friendly hospital to evaluate its role in promoting the breast-feeding.	Careful monitoring of BFH, breastfeeding support services and breastfeeding training by midwives are extremely important in the training of mothers on the importance of breastfeeding.
Breastfeeding in Crisis: Survey Results of the Baby-Friendly Hospital Initiative	Curationis	Nikodem, C., L. Schelke, L. Enraght-Moony, and G. J. Hofmeyr. “Breastfeeding in Crisis: Survey Results of the Baby-Friendly Hospital Initiative.” Curationis 18, no. 3 (1995): 39–42. https://doi.org/10.4102/curationis.v18i3.1361.	1993	South Africa	Hospital	BHFI overall/all steps	Health workers and postpartum women	To determine the degree of implementation of the "Ten Steps to Successful Breastfeeding" in South African hospitals.	A small portion of hospital that participated had a written breastfeeding policy. There is a shortage of specialized training in supporting breastfeeding. There was a low response rate, there is a need for further evaluation to achieve an accurate reflection of the hospital's attitudes and values towards the necessity of a breastfeeding policy.
Baby-Friendly Hospital Initiative and Breastfeeding Among WIC-Participating Infants in Los Angeles County	Journal of Human Lactation	Nobari, T. Z., L. Jiang, M. C. Wang, and S. E. Whaley. “Baby-Friendly Hospital Initiative and Breastfeeding Among WIC-Participating Infants in Los Angeles County.” J Hum Lact 33, no. 4 (2017): 677–83. https://doi.org/10.1177/0890334417716118.	2017	United States	Community	BHFI overall/all steps	Newborns and postpartum women	To determine whether the BFHI effort has had a beneficial effect on Baby-Friendly hospital practices in LAC hospitals and to determine if birthing hospitals' Baby-Friendly designation status is associated with breastfeeding outcomes among WIC-participating children in LAC.	- There has been an improvement in the rates of BFH practices since 2008. - Babies that were born in a designated Baby-Friendly Hospital or that was in the process of obtaining the BFH status were more likely to be exclusively breastfed at 1 and 3 months.
Expansion of the Baby-Friendly Hospital Initiative Ten Steps to Successful Breastfeeding into Neonatal Intensive Care: Expert Group Recommendations	Journal of Human Lactation	Nyqvist, K. H., A. P. Haggkvist, M. N. Hansen, E. Kylberg, A. L. Frandsen, R. Maastrup, A. Ezeonodo, L. Hannula, and L. N. Haiek. “Expansion of the Baby-Friendly Hospital Initiative Ten Steps to Successful Breastfeeding into Neonatal Intensive Care: Expert Group Recommendations.” Journal of Human Lactation 29, no. 3 (2013): 300–309. https://doi.org/10.1177/0890334413489775.	2013	International policy	Neonatal care policy	BHFI overall/all steps	Health workers and postpartum women and their babies	To investigate the different situations faced by preterm and sick infants and their mothers, compared to healthy infants and their mothers and the need for a specific breastfeeding policy for neonatal intensive care and require that health care professionals have knowledge and skills in lactation and breastfeeding support, including provision of antenatal information, that are specific to neonata…	There are various differences between preterm and sick infants and their mothers related to lactation, breastfeeding, and feeding, as well as between settings in levels of medical-technical neonatal care and the care that families have access to. - It is difficult to specify standards that are required for high-quality lactation and breastfeeding support in neonatal intensive care units that can …
Application of the Baby Friendly Hospital Initiative to Neonatal Care: Suggestions by Swedish Mothers of Very Preterm Infants	Journal of Human Lactation	Nyqvist, K. H., and E. Kylberg. “Application of the Baby Friendly Hospital Initiative to Neonatal Care: Suggestions by Swedish Mothers of Very Preterm Infants.” J Hum Lact 24, no. 3 (2008): 252–62. https://doi.org/10.1177/0890334408319156.	2008	Sweden	Neonatal care policy	BHFI overall/all steps	Postpartum women	The aim of this study was to obtain suggestions from mothers of very preterm infants regarding modification of the Baby Friendly Hospital Initiative (BFHI) 10 Steps to Successful Breastfeeding	- only 1 mother had stayed in a parent room for multiple days prior to going home. - mothers started breastfeeding at a median PMA of 31 weeks, at an age of 11 days. - Infants were initially fed through an orogastric tube. - 10 were supplemented by cup and 3 were bottle fed the mothers expressed milk. - mothers complained that step 1 was not applied as they received little information that parent…
BREAST FEEDING PRACTICES IN URBAN AND RURAL HEALTH CENTRES: IMPACT OF BABY FRIENDLY HOSPITAL INITIATIVE IN ILE-IFE, NIGERIA	Nutrition and Health	Ojofeitimi, E. O., O. A. Esimai, O. O. Owolabi, Oluwabusi, O. F. Olaobaju, and T. O. Olanuga. “Breast Feeding Practices in Urban and Rural Health Centres: Impact of Baby Friendly Hospital Initiative in Ile-Ife, Nigeria.” Nutr Health 14, no. 2 (2000): 119–25. https://doi.org/10.1177/026010600001400204.	1993	Nigeria	Hospital	BHFI overall/all steps	Postpartum women	to assess the impact of the Baby Friendly Hospital Initiative (BFHI) on breast feeding practices.	-The majority of those that initiated breastfeeding within 30 minutes after birth were from a designated BFHI. - Those with higher education were more likely to commit to exclusive breastfeeding. - There was a significant increase in exclusive breastfeeding that was once thought to be at 3% is now at 61%. - The BFHI has had a greater impact on the urban areas whereas the impact is yet to be felt …
Knowledge, attitude and practice of health workersin Keffi local government hospitals regardingBaby-Friendly Hospital Initiative (BFHI) practices	European Journal of Clinical Nutrition	Okolo, S. N., and C. Ogbonna. “Knowledge, Attitude and Practice of Health Workers in Keffi Local Government Hospitals Regarding Baby-Friendly Hospital Initiative (BFHI) Practices.” Eur J Clin Nutr 56, no. 5 (2002): 438–41. https://doi.org/10.1038/sj.ejcn.1601331.	2002	Nigeria	Hospital	BHFI overall/all steps	Health workers	To assess the knowledge, attitude and practice of health workers towards Baby Friendly Hospital Initiative (BFHI)practices and thereafter plan an advocacy on BFHI training of the workers.	- Only 20.8% of health workers were aware of the need to initiate BF within 30 mins of delivery. - Only 5.25% of workers could demonstrate how to correctly position and attach a baby. - there was a general lack of awareness in the hospitals of the major recommended practices that promote and sustain BF.
Breastfeeding in Iran: prevalence, duration and current recommendations	International Breastfeeding Journal	Olang, B., K. Farivar, A. Heidarzadeh, B. Strandvik, and A. Yngve. “Breastfeeding in Iran: Prevalence, Duration and Current Recommendations.” Int Breastfeed J 4 (2009): 8. https://doi.org/10.1186/1746-4358-4-8.	2009	Iran	Community	BHFI overall/all steps	Newborns (Infants under 24 months)	The aim of this study was to investigate prevalence, duration and promotion of breastfeeding status in Iran with respect to the Baby Friendly Hospital, government actions and activities by the Breastfeeding Promotion Society including comparison with European countries.	- Nationally, 90% and 57% of infants that were one and two years of age were breastfed. - In rural areas exclusive breastfeeding rates were 58% and 29% at 4 and 6 months. - In urban areas exclusive breastfeeding rates were 56% and 27%. - 80% of births in 2006 were in accredited BF hospitals. - Iran has adopted the WHO International code of marketing of breastmilk substitutes in since 1991.
Cost-effectiveness analysis of Baby-Friendly Hospital Initiative inpromotion of breast-feeding and reduction of late neonatal infantmortality in Brazil	Public Health Nutrition	Oliveira Silva, O. L. de, M. F. Rea, F. M. Sarti, and G. Buccini. “Cost-Effectiveness Analysis of Baby-Friendly Hospital Initiative in Promotion of Breast-Feeding and Reduction of Late Neonatal Infant Mortality in Brazil.” Public Health Nutrition 24, no. 8 (2021): 2365–75. https://doi.org/10.1017/S1368980020001871.	2020	Brazil	Hospital	BHFI overall/all steps	Newborns and postpartum women	To analyse the cost-effectiveness of Baby-Friendly Hospital Initiative(BFHI) in promoting breast-feeding during the first hour of life (BFFHL) and reducing late neonatal mortality.	Cost-effectiveness analysis showed that BFHI was highly cost-effective inraising BFFHL by 32·0 % at lower cost in comparison with non-BFHI. In addition, BFHI was cost-effective in reducing late neonatal mortality rate by 13·0 % from allcauses and by 13·1 % of infant mortality rate from infections. Based on findings of the current study, considering estimate of deaths avoided by BFHI between 7 and…
A breastfeeding support program changed breastfeeding patterns but did not affect the mothersâ€™ self-efficacy in breastfeeding at two months	Early Human Development	Oras, P., T. Ljungberg, L. Hellström-Westas, and E. L. Funkquist. “A Breastfeeding Support Program Changed Breastfeeding Patterns but Did Not Affect the Mothers’ Self-Efficacy in Breastfeeding at Two Months.” Early Hum Dev 151 (2020): 105242. https://doi.org/10.1016/j.earlhumdev.2020.105242.	2020	Sweden	Hospital	Becoming/pre BFHI	Postpartum women	To describe breastfeeding patterns in 2-month-old infants before and after the implementation of a breastfeeding support program. A secondary aim was to investigate the relationship between breastfeeding patterns and the mother's self-efficacy in breastfeeding.	- Patterns of on demand breastfeeding were more common in the intervention group (97.5%), compared to 74.4% in the baseline group. - Breastfeeding was more frequent in the intervention group, median 14 times per 24hrs compared to 11 times in the baseline group.
Comparing breast feeding practices in Baby Friendly and non-accredited hospitals in Salvador, Bahia	Rev. Bras. SaÃºde Matern. Infant., Recife	Ortiz, P. N., R. B. Rolim, M. F. Lima e Souza, P. L. Soares, T. de O. Vieira, G. O. Vieira, P. P. R. Lyra, and L. R. Silva. “Comparing Breast Feeding Practices in Baby Friendly and Non-Accredited Hospitals in Salvador, Bahia.” Revista Brasileira de Saude Materno Infantil 11, no. 4 (2011): 405–13. https://doi.org/10.1590/S1519-38292011000400007.	2011	Brazil	Hospital	BFHI and non-BFHI	Postpartum women	To compare compliance with Steps 4to 10 of 'The Steps to Successful Breastfeeding' in two hospitals accredited by the Baby-Friendly Hospital Initiative (BFHI group) with two not yet accredited hospitals in Salvador.	- Statistically significant differences were found regarding step 5, 6, 8 and 9 between the accredited and non accredited BFHI. - There was no difference reported regarding step 4, 7 or 10. - the benefits of BFHI were highlighted in the results of this study.
Effectiveness of a Breastfeeding Self-efficacy Intervention: Do Hospital Practices Make a Difference?	Matern Child Health Journal	Otsuka, K., M. Taguri, C. L. Dennis, K. Wakutani, M. Awano, T. Yamaguchi, and M. Jimba. “Effectiveness of a Breastfeeding Self-Efficacy Intervention: Do Hospital Practices Make a Difference?” Matern Child Health J 18, no. 1 (2014): 296–306. https://doi.org/10.1007/s10995-013-1265-2.	2014	Japan	Hospital	BHFI overall/all steps	Prenatal: Pregnant women in their 3rd trimester	To evaluate the effect of a self-efficacy intervention on breastfeeding self-efficacy and exclusive breastfeeding, and further assessed the difference in its effect by hospital-routine type.	- In non-BFHs there was no positive effect noted on breastfeeding self-efficacy or the rate of exclusive breastfeeding 4 week postpartum. - In BFHs the intervention improved breastfeeding self-efficacy and exclusive breastfeeding 4 weeks postpartum. - In non-BFHs supplementation was provided and for the majority of cases the mother and infant were separated. - 12 week infant feeding status did no…
Knowledge and attitudes of Lebanese women towards Baby Friendly Hospital Initiative practices	PLOS ONE	Oueidat, H., L. Charafeddine, H. Nimer, H. Hussein, and M. Nabulsi. “Knowledge and Attitudes of Lebanese Women towards Baby Friendly Hospital Initiative Practices.” PLoS One 15, no. 9 (2020): e0238730. https://doi.org/10.1371/journal.pone.0238730.	2020	Lebanon	Hospital	BHFI overall/all steps	Prenatal women	To assess the knowledge of Lebanese women of BFHI steps, and to explore their attitudes towards Baby Friendly Hospitals, Skin-to-Skin Contact and Kangaroo Care practices.	- Majority of participants were unfamiliar with the terms of the Baby Friendly hospital, inadequately instructed on how to initiate. - When given information on the BFHI and the benefits more than 90% of mothers said that they would deliver in BFH.
Previous BFHI training and nurses knowledge, attitudes and practices regarding exclusive breastfeeding	Afr. J. Med. Sci	Owoaje, E. T., A. Oyemade, and O. O. Kolude. “Previous BFHI Training and Nurses’ Knowledge, Attitudes and Practices Regarding Exclusive Breastfeeding.” Afr J Med Med Sci 31, no. 2 (2002): 137–40.	2002	Nigeria	Hospital	BHFI overall/all steps	Health workers	To assess the effect of BFHI training on knowledge, attitudes and support practices of nurses with regards to exclusive BF in Nigeria.	Significantly higher proportions of the BFHI trained nurses has the knowldege regarding the causes and management of common BF problems. -@ overall knowledge scores of the BFHI trained nurses was significantly higher than that of the untrained. -@ higher proportions of BFHI trained nurses reported correct support practices for the initiation and establishment of exclusive BF amongst mothers.
Positive Effect of Baby-Friendly Hospital Initiatives on Improving Mothers' Intention for Successful Breastfeeding in Korea	Journal of Korean Medical Science	Park, H. W., K. H. Ryu, Y. Piao, P. Li, J. S. Hong, H. B. Kim, H. Chung, J. K. Hoh, and Y. J. Kim. “Positive Effect of Baby-Friendly Hospital Initiatives on Improving Mothers’ Intention for Successful Breastfeeding in Korea.” J Korean Med Sci 33, no. 43 (2018): e272. https://doi.org/10.3346/jkms.2018.33.e272.	2018	Korea	Hospital	BHFI overall/all steps	Prenatal women	To identify an antenatal strategy for initiation and continuation of human BF, and to identify how Baby-Friendly Hospitals (BFHs) may positively influence the intention to breastfeed	Room-in care, greater awareness of the advantages to BF infants and mothers, participating in the antenatal education programs and the provision of BF facilities showed a positive association with plans for exclusive breastfeeding. - those who planned to give birth in BFHs also wanted to initiate breastfeeding immediately after birth, in-@room care and had a wider understanding of the benefits of…
10 Years after Baby-Friendly Designation: Breastfeeding Rates Continue to Increase in a US Neonatal Intensive Care Unit	Journal of Human Lactation	Parker, M., L. Burnham, J. Cook, E. Sanchez, B. L. Philipp, and A. Merewood. “10 Years after Baby-Friendly Designation: Breastfeeding Rates Continue to Increase in a US Neonatal Intensive Care Unit.” J Hum Lact 29, no. 3 (2013): 354–58. https://doi.org/10.1177/0890334413489374.	2013	United States	Hospital	BHFI overall/all steps	Newborns and postpartum women	To determine the rate of breastfeeding initiation and continuation in a US, inner-city, level 3 NICU 10 years after Baby-Friendly designation.	- The initiation of breastfeeding increased from 74% to 85% between 1999 and 2009. - Any breast milk at two weeks of age increased to 80% from 66%.
Influence of the support offered to breastfeeding by maternity hospitals	Rev SaÃºde PÃºblica	Passanha, A., M. H. Benício, S. I. Venâncio, and M. C. Reis. “Influence of the Support Offered to Breastfeeding by Maternity Hospitals.” Rev Saude Publica 49 (2015). https://doi.org/10.1590/s0034-8910.2015049005354.	2015	Brazil	Hospital	Becoming/pre BFHI	Newborns (Infants up to 6 months)	To evaluate whether the support offered by maternity hospitals is associated with higher prevalence of exclusive and predominant breastfeeding	Where the number of Steps fulfilled was higher there was a Tendency for predominant breastfeeding to be more prevalent. - the Step that encourages mothers towards the establishment of breastfeeding support groups and the Step that encouraged mothers not to use artificial teats or pacifiers to breast feed infants were associated with a higher prevalence of exclusive breastfeeding.
The effect of Babyâ€friendly status on exclusive breastfeeding in U.S. hospitals	Maternal and Child Nutrition	Patterson, J. A., N. S. Keuler, and B. H. Olson. “The Effect of Baby-Friendly Status on Exclusive Breastfeeding in U.S. Hospitals.” Matern Child Nutr 14, no. 3 (2018): e12589. https://doi.org/10.1111/mcn.12589.	2018	United States	Hospital	BFH and non-BFH	Records (published EBF rates)	The purpose of this study was to examine the relationships between population demographics and the Baby‐friendly (BF) hospital designation on EBF rates in hospitals throughout the United States. We obtained EBF rates from 121 BF hospitals and 1,608 hospitals without the BF designation. Demographic variables were computed using census tract data for the population surrounding each hospital. Relati…	In 2014, a leading hospital accreditation agency, mandated hospitals publicly report their exclusive breastfeeding (EBF) rates. This new regulation provided an opportunity to explore differences in EBF outcomes using a standardized definition across a large hospital sample in the United States. We found that EBF rates were positively correlated with a bachelor's degree, log income, and those who …
Impact of the Baby-friendly Hospital Initiative on breastfeeding and child health outcomes: a systematic review	Maternal & Child Nutrition	Perez-Escamilla, R., J. L. Martinez, and S. Segura-Perez. “Impact of the Baby-Friendly Hospital Initiative on Breastfeeding and Child Health Outcomes: A Systematic Review.” Maternal and Child Nutrition 12, no. 3 (2016): 402–17. https://doi.org/10.1111/mcn.12294.	2016	19 different countries in South America, North America, Western & Eastern Europe, South Asia, Eurasia and sSAfrica.	Hospital & Community	BHFI overall/all steps	Postpartum women	To examine the impact of BFHI implementation on breastfeeding and child health outcomes worldwide and in the United States	Adherence to the BFHI Ten Steps has a positive impact on short-term, medium term and long-term breastfeeding (BF) outcomes. Of the 58 studies that met the systematic review criteria, 55 support this relationship, and none suggest a negative impact of BFHI on BF outcomes. The Ten Steps that form the basis of Baby-friendly Hospital Initiative (BFHI) serve as a quality assurance system based on high…
Implementation of childhood obesity prevention and control policies in the United States and Latin America: Lessons for cross-border research and practice	Obesity Reviews	Pérez-Escamilla, R., M. Vilar-Compte, E. Rhodes, O. L. Sarmiento, C. Corvalan, R. Sturke, and S. Vorkoper. “Implementation of Childhood Obesity Prevention and Control Policies in the United States and Latin America: Lessons for Cross-Border Research and Practice.” Obes Rev 22 Suppl 3, no. Suppl 3 (2021): e13247. https://doi.org/10.1111/obr.13247.	2021	United States and Brazil	Hospital	BHFI overall/all steps	Academic review -148 articles on the BFHI in the United States and Brazil to inform this case study	The RE-AIM framework enabled a structured and systematic approach to evaluating the implementation of the BFHI in the United States and Brazil while allowing comparison of the experiences ofeach country.	The adoption and implementation of the Ten Steps acrossmany facilities in these two countries, however, required differentapproaches, given their differing healthcare systems. The Brazil MOH scaled up the BFHI aAlthough the RE-AIM framework does not include an explicit focuson health equity, we were able to capture information about equityin the implementation of the BFHI. For example, we found t…
Sustained Breastfeeding Rates at a US Baby-Friendly Hospital	Pediatrics	Philipp, B. L., K. L. Malone, S. Cimo, and A. Merewood. “Sustained Breastfeeding Rates at a US Baby-Friendly Hospital.” Pediatrics 112, no. 3 Pt 1 (2003): e234-6. https://doi.org/10.1542/peds.112.3.e234.	2003	United States	Hospital	BHFI overall/all steps	Newborns	To establish whether Baby-Friendly status would sustain elevated breastfeeding initiation rates at this US hospital beyond the year of designation.	- Full implementation and continued use of the "Ten Steps to Successful Breastfeeding", the Baby-Friendly Hospital Initiative framework has contributed to the broadening of the positive impact that these have had on breastfeeding rates in US Hospital environments.
Baby Friendly Hospital Initiative practices and breastfeeding duration in a cohort of first-time mothers in Adelaide, Australia	Midwifery	Pincombe, J., P. Baghurst, G. Antoniou, B. Peat, A. Henderson, and E. Reddin. “Baby Friendly Hospital Initiative Practices and Breast Feeding Duration in a Cohort of First-Time Mothers in Adelaide, Australia.” Midwifery 24, no. 1 (2008): 55–61. https://doi.org/10.1016/j.midw.2006.06.009.	2008	Australia	Hospital	6 steps	Postpartum women	to investigate the relationship between adherence to six of the Baby Friendly Hospital Initiative (BFHI)Ten steps to successful breast feeding and the duration of breast feeding in first-time mothers	Infants that received bottle feed, pacifiers or used a nipple shield during the postnatal stay were at greater risk of weaning.
Hospital Staffâ€™s Perceptions with Regards to the Baby-Friendly Initiative: Experience from a Canadian Tertiary Care Centre	Journal of Human Lactation	Pound, C., N. Ward, M. Freuchet, S. Akiki, J. Chan, and S. Nicholls. “Hospital Staff’s Perceptions with Regards to the Baby-Friendly Initiative: Experience from a Canadian Tertiary Care Centre.” Journal of Human Lactation 32, no. 4 (2016): 648–57. https://doi.org/10.1177/0890334416662630.	2016	Canada	Hospital	Becoming/pre BFHI	Health workers	To explore health care workers' self-reported knowledge of the BFI and their perceptions of the importance of its components.	-16.9% of participants reported to having some knowledge of the BFI - 13.5% had knowledge on the ten steps to successful breastfeeding. -self-reported knowledge was associated with those that have had children and those who had formal breastfeeding education. -75% of participants reported that they felt it was important that their institutions adopt the BFI.
The Social Value of Implementing the Ten Steps to Successful Breastfeeding in an Indonesian Hospital: A Case Study	YALE JOURNAL OF BIOLOGY AND MEDICINE	Pramono, A. Y., J. L. Desborough, J. P. Smith, and S. Bourke. “The Social Value of Implementing the Ten Steps to Successful Breastfeeding in an Indonesian Hospital: A Case Study.” Yale J Biol Med 94, no. 3 (2021): 429–58.	2021	Indonesia	Hospital	BHFI overall/all steps	Health facility level	This study aimed to evaluate the monetary value of the social impact of implementing the WHO (1989) Ten Steps in an Indonesian maternity hospital using the Social Return on Investment (SROI) framework	The total per annum value of investment (cost) required to implement Ten Steps in Airlangga University Hospital was US$ 972,303. The estimate yearly benefit was US$ 22,642,661. The social return on the investment in implementing Ten Steps in this facility was calculated to be US$ 49 (sensitivity analysis: US$ 18-65). Thus, for every US$ 1 invested in Ten Steps implementation by Airlangga Hospital…
Social value of maintaining baby-friendly hospital initiative accreditation in Australia:case study	International Jounal for Equity in Health	Pramono, A., J. Smith, J. Desborough, and S. Bourke. “Social Value of Maintaining Baby-Friendly Hospital Initiative Accreditation in Australia: Case Study.” Int J Equity Health 20, no. 1 (2021): 22. https://doi.org/10.1186/s12939-020-01365-3.	2021	Australia	Other: Country level	BHFI overall/all steps	Hospital	While more than three in four births in Australia take place in public hospitals, in 2020 only 26% of Australian hospitals were BFHI-accredited. So what is the social return to investing in BFHI accreditation in Australia, and does it incentivize BFHI accreditation? This study aimed to examine the social value of maintaining the BFHI accreditation in one public maternity unit in Australia using t…	Results: The social return from the BFHI in this facility was calculated to be AU$ 1,375,050. The total investment required was AU$ 24,433 per year. Therefore, the SROI ratio was approximately AU$ 55:1 (sensitivity analysis: AU$ 16–112), which meant that every AU$1 invested in maintaining BFHI accreditation by this maternal and newborn care facility generated approximately AU$55 of benefit. Concl…
â€œWe All Believe in Breastfeedingâ€: Australian Midwivesâ€™ Experience of Implementing the Baby Friendly Hospital Initiative	Journal of Human Lactation	Pramono, A., J. Smith, S. Bourke, and J. Desborough. “‘We All Believe in Breastfeeding’: Australian Midwives’ Experience of Implementing the Baby Friendly Hospital Initiative.” J Hum Lact, 2022, 8903344221106473. https://doi.org/10.1177/08903344221106473.	2022	Australia	Hospital & Community	BHFI overall/all steps	Health workers	To explore midwives' experiences of implementing the Baby-Friendly Hospital Initiative in a Baby-Friendly accredited public hospital in	Time as a critical resource, and continuity of care, were cross cutting themes that framed midwives' experiences in supporting mothers to breastfeed their babies. Time constraints were experienced both through the health system structure and the BFHI accreditation process. Despite the challenges, the overarching themeâ€”that we all believe in breastfeeding 'fueled midwives' motivation
BABYFRIENDLYHOSPITALINITIATIVEEXPERIENCESFROMASERVICEHOSPITAL	MJAFI	Raman, T. R., V. Parimala, and A. Iyengar. “Baby Friendly Hospital Initiative Experiences from a Service Hospital.” Med J Armed Forces India 57, no. 1 (2001): 22–25. https://doi.org/10.1016/s0377-1237(01)80084-8.	2001	India	Hospital	BHFI overall/all steps	Postpartum women	To assess the practices related to breastfeeding during antenatal, in labour room and post natal ward both for the period pre BFHI and post BFHl Programme Initiated at Command Hospital (AirForce).	the majority of preterm neonates were being given reconstituted milk. - mothers that underwent tubectomy were taught to express milk into sterile containers, the Health giver would then feed the neonate with a spoon. - in comparison to preBFHI period, neonates that were born during the post-BFHI period have been exclusively breastfed with no difference in growth. However, mothers had notable diff…
Passive resistance: Early experiences of midwifery students/graduates and the Baby Friendly Health Initiative 10 steps to successful breastfeeding	Women and Birth	Reddin, E., J. Pincombe, and P. Darbyshire. “Passive Resistance: Early Experiences of Midwifery Students/Graduates and the Baby Friendly Health Initiative 10 Steps to Successful Breastfeeding.” Women Birth 20, no. 2 (2007): 71–76. https://doi.org/10.1016/j.wombi.2007.04.003.	2007	Australia	Hospital	BHFI overall/all steps	Medical students- Newly graduated midwives about to commence a Graduate Midwifery Program	A review of the literature revealed many studies investigating the initiation and duration of breastfeeding and the importance of professional advice and support 3-6 but little research about how newly graduated midwives develop their practice in relation to breastfeeding support. The aim of the study was to fill this gap in the literature by investigating the factors that influence the developme…	Participants highlighted experiences such as time pressure and the established clinical practices of experienced midwives that undermined their commitment to the BFHI 10 steps. Outdated practices by senior midwives and passive resistance to the BFHI 10 steps were commonplace even in participating hospitals which are BFHI accredited. Conclusions: The clinical working environment has a major impact…
Full Breastfeeding During the Postpartum Hospitalization and Mothersâ€™ Report Regarding Baby Friendly Practices	Breastfeeding Medicine	Rivera-Lugo, M., A. M. Parrilla-Rodriguez, R. R. Davila-Torres, C. Albizu-Garcia, and R. Rios-Motta. “Full Breastfeeding during the Postpartum Hospitalization and Mothers’ Report Regarding Baby Friendly Practices.” Breastfeeding Medicine 2, no. 1 (2007): 19–26. https://doi.org/10.1089/bfm.2006.0025.	2007	Puerto Rico	Hospital	BHFI overall/all steps	Postpartum women	Aim: To describe the opinion of a group of postpartum women about compliance with the Ten Steps in a hospital with the intention to be certified as a Baby Friendly Hospital.	- 43.5% of participants were practicing full breastfeeding. - 53% partial breastfeeding. - 52% of mothers perceived compliance with the Ten Steps as deficient. - 5.5% perceived compliance with the Ten Steps as excellent. - An increase in level of perceived compliance is associated with an increase in the probability of mothers breastfeeding full or exclusively.
A comparison of exclusive breastfeeding in Belgian maternity facilities with and without Babyâ€friendly Hospital status	Maternal and Child Nutrition	Robert, E., I. Michaud-Letourneau, M. Dramaix-Wilmet, B. Swennen, and R. Devlieger. “A Comparison of Exclusive Breastfeeding in Belgian Maternity Facilities with and without Baby-Friendly Hospital Status.” Maternal and Child Nutrition 15, no. 4 (2019): e12845.	2018	Belgium	Community	BHFI overall/all steps	Postpartum women	Aim: To compare exclusive breastfeeding(EBF) prevalence and BF practices for mothers giving birth in Baby-friendly Hospital Initiative (BFHI) and non-BFHI maternity facilities.	- A larger proportion of babies that were born in BFHI maternity facilities were exclusively breastfed in comparison to those that were born in non-BFHI hospitals. - In both groups the duration of EBF and the amount of children that were EBF at 5 months were similar. - While BFHI increased BF practices in mothers that were more likely to breastfeed the initiative didn't encourage enhanced BF prac…
Impact of Hospital Policies on Breastfeeding Outcomes	Breastfeeding Medicine	Rosenberg, K. D., J. D. Stull, M. R. Adler, L. J. Kasehagen, and A. Crivelli-Kovach. “Impact of Hospital Policies on Breastfeeding Outcomes.” Breastfeed Med 3, no. 2 (2008): 110–16. https://doi.org/10.1089/bfm.2007.0039.	2008	United States	Hospital	BHFI overall/all steps	Hospitals	The objective of this study was to explore the association between the Ten Steps of the Baby Friendly Hospital Initiative (BFHI) of the World Health Organization (Geneva, Switzerland) and breastfeeding at 2 days and 2 weeks.	- Hospital's overall breastfeeding support scored between 49.4-98.2 out of 100. - Hospitals lowest compliance was with step 2 (staff training) which scored 5.3% whereas step 4 and 8 scored 93%. - Hospitals scores increasing can be associated with increases in percentages of breastfeeding at 2 days and at 2 weeks postpartum.
Assessing the Efficacy of a Breastfeeding-Friendly Quality Improvement Project in a Large Federally Qualified Health Center Network	Journal of Human Lactation	Rosen-Carole, C., E. Waltermaurer, M. Goudreault, A. Larimer, M. Pokharel-Wood, S. Rajupet, and N. Kouba. “Assessing the Efficacy of a Breastfeeding-Friendly Quality Improvement Project in a Large Federally Qualified Health Center Network.” J Hum Lact 32, no. 3 (2016): 489–97. https://doi.org/10.1177/0890334415610326.	2016	United States	Hospital	Becoming/pre BFHI	Health workers	evaluate the effect of a Breastfeeding-Friendly Initiative (BFI) on knowledge and attitudes of providers and staff, as well as breastfeeding rates of patients within a large Federally Qualified Health Center network with no lactation consultants on staff.	- The initiation and duration of breastfeeding was found to be improved over the course of the BFI. - Breastfeeding duration increased with a mean of 1 month following the education module. - there was an improvement in provider and staff knowledge and attitudes.
Are You Baby-Friendly? Knowledge Deficit among US Maternity Staff	Journal of Human Lactation	Sadacharan, R., S. Santana, E. Sanchez, S. Matlak, X. Grossman, G. Makrigiorgos, and A. Merewood. “Are You Baby-Friendly? Knowledge Deficit among US Maternity Staff.” J Hum Lact 28, no. 3 (2012): 359–62. https://doi.org/10.1177/0890334412437039.	2012	United States	Hospital	BHFI overall/all steps	Health workers	To determine whether maternity staff in US hospitals could accurately describe their institution's status with regard to Baby-Friendly certification.	Results: We called 2974 hospitals, and received answers on Baby-Friendly status from 2851. According to the Baby-Friendly USA Website (http://www.babyfriendlyusa.org), 3% (75/2851) of these hospitals were Baby-Friendly. However, staff at 62% (1780/2851) stated their hospital was Baby-Friendly. Staff at 15% (424/2851) did not know what the caller meant by “Baby-Friendly hospital.” Accuracy of know…
Effectiveness of the baby-friendly community initiative in promoting exclusive breastfeeding among HIV negative and positive mothers: a randomized controlled trial in Koibatek Sub-County, Baringo, Kenya	International Breastfeeding Journal	Samburu, B. M., S. L. Young, F. M. Wekesah, M. N. Wanjohi, J. Kimiywe, P. Muriuki, P. L. Griffiths, S. T. McGarvey, N. J. Madise, and E. W. Kimani-Murage. “Effectiveness of the Baby-Friendly Community Initiative in Promoting Exclusive Breastfeeding among HIV Negative and Positive Mothers: A Randomized Controlled Trial in Koibatek Sub-County, Baringo, Kenya.” Int Breastfeed J 15, no. 1 (2020): 62.…	2020	Kenya	Community	BFCI only	Pregnant and postpartum women	to determine the effectiveness of BFCI in changing knowledge and attitudes towards exclusive breastfeeding (EBF) and increasing the rates among HIV negative and HIV positive women in rural Kenya.	EBF rates among HIV negative mothers were much higher in the BFCI intervention group in comparison to the control group. - mothers that were HIV positive in the intervention group had higher rates of EBF, However, the difference was not statistically significant. - There was a greater knowledge of EBF for infants exposed to HIV in the HIV negative group of the intervention arm than those in the c…
A metaÂ­-ethnographic study of health care staff perceptions of the WHO/UNICEF Baby Friendly Health Initiative	Women and Birth	Schmied, V., G. Thomson, A. Byrom, E. Burns, A. Sheehan, and F. Dykes. “A Meta-Ethnographic Study of Health Care Staff Perceptions of the WHO/UNICEF Baby Friendly Health Initiative.” Women Birth 27, no. 4 (2014): 242–49. https://doi.org/10.1016/j.wombi.2014.05.005.	2014	Multiple countries	Hospital	BHFI overall/all steps	Academic study, meta analysis	To identify and synthesize health care staff perceptions of the WHO/UNICEF BFHI and identify facilitators and barriers for implementation	Participants were passionate about supporting breastfeeding and improving the information provided by increasing the consistency. - cultural and organizational constraints and obstacles to BFHI implementation were highlighted by the second theme, including issues of resource, entrenched staff practices and staff rationalization of non-compliance. - Optimism and enthusiasm among Participants that …
Ten steps or climbing a mountain: A study of Australian health professionalsâ€™ perceptions of implementing the baby friendly health initiative to protect, promote and support breastfeeding	BMC Health Services Research	Schmied, V., K. Gribble, A. Sheehan, C. Taylor, and F. C. Dykes. “Ten Steps or Climbing a Mountain: A Study of Australian Health Professionals’ Perceptions of Implementing the Baby Friendly Health Initiative to Protect, Promote and Support Breastfeeding.” BMC Health Serv Res 11 (2011): 208. https://doi.org/10.1186/1472-6963-11-208.	2011	Australia	Hospital	BHFI overall/all steps	Health workers	Examine the perceptions of BFHI held by midwives and nurses working in one Area Health Service in NSW, Australia.	Results: Three main themes were identified: ‘Belief and Commitment’; ‘Interpreting BFHI’ and ‘Climbing a Mountain’. Participants considered the BFHI implementation a high priority; an essential set of practices that would have positive benefits for babies and mothers both locally and globally as well as for health professionals. It was considered achievable but would take commitment and hard work…
UNICEF/WHO baby-friendly hospital initiative:does the use of bottles and paciÃ†ers in the neonatal nurseryprevent successful breastfeeding?	Eur J Pediatr	Schubiger, G., U. Schwarz, and O. Tönz. “UNICEF/WHO Baby-Friendly Hospital Initiative: Does the Use of Bottles and Pacifiers in the Neonatal Nursery Prevent Successful Breastfeeding? Neonatal Study Group.” Eur J Pediatr 156, no. 11 (1997): 874–77. https://doi.org/10.1007/s004310050734.	1993	Switzerland	Hospital	Steps 6 and 9	Newborns	To investigate whether the use of bottles and pacifiers in the neonatal nursery prevent successful breastfeeding	- 46% of newborns violated the UNICEF protocol, most of the time it was due to the mother's requests to give a pacifier or supplements. - There was no significant differences in breastfeeding frequency and duration found.
Barriers, Facilitators, and Recommendations Related to Implementing the Baby-Friendly Initiative (BFI): An Integrative Review	Journal of Human Lactation	Semenic, S., J. E. Childerhose, J. Lauziere, and D. Groleau. “Barriers, Facilitators, and Recommendations Related to Implementing the Baby-Friendly Initiative (BFI): An Integrative Review.” Special Issue: WHO/UNICEF’s Baby-Friendly Initiative. 28, no. 3 (2012): 317–34. https://doi.org/10.1177/0890334412445195.	2012	Multiple countries	Hospital	BHFI overall/all steps	Multiple (all the above)	Identifying and synthesizing information on the barriers, facilitators, and recommendations related to the BFI from the international, peer-reviewed literature	Priority issues to address when pursuing Baby-Friendly designation: -endorsements of both local administrators and governmental policy makers -effective leadership of the practice change process -health care worker training -the marketing influence of formula companies -integrating hospital and community health services. Framing the BFI as a complex, multilevel, evidence-based change process and …
Factors Associated with Breastfeeding Patterns in Western Saudi Arabia: A Literature Review	International Journal of Child Health and Nutrition	Shahbar, A., and N. M. S. Eid. “Factors Associated with Breastfeeding Patterns in Western Saudi Arabia: A Literature Review.” International Journal of Child Health and Nutrition 8, no. 4 (2019): 145–53. https://doi.org/10.6000/1929-4247.2019.08.04.5.	2019	Saudi Arabia	Hospital	BFHI + other interventions	Postpartum women	To review the factors that are associated with breastfeeding patterns in Western Saudi Arabia.	The most frequent reason for mixed feeding methods was insufficient milk as well as medical and lifestyle factors. - women that were younger, employed and had higher-education were found to be less likely to breastfeed. - BFHI was found to be an effective tool in increasing the duration of breastfeeding globally. - in the Only paper available on BFHI in Saudi Arabia It was found that BFHI is effe…
A Longitudinal Study on Breastfeeding Practice among Women Living in Western Saudi Arab	International Journal of Child Health and Nutrition	Shahbar, A., S. Bahijri, J. Weber, and N. M. S. Eid. “A Longitudinal Study on Breastfeeding Practice among Women Living in Western Saudi Arabia.” International Journal of Child Health and Nutrition 8, no. 4 (2019): 136–44. https://doi.org/10.6000/1929-4247.2019.08.04.4.	2019	Saudi Arabia	Hospital	BHFI overall/all steps	Postpartum women	To assess breastfeeding practices among women in BFH and non-BFH.	Most women that participated in the Study had initiated breastfeeding However after one month changed to mixed feedings. - the biggest influence on breastfeeding practices at one month was self-efficacy which was measured by the breastfeeding self-efficacy Scale. - infants in BFHI hospitals received breast milk as their first nutritive substance and had a higher initiation of early breastfeeding …
Implementation of Baby Friendly Hospital Initiative in various private and public hospitals of Lahore	Pakistan Journal of Medical and Health Sciences	Shakeel, F., F. Sehar, G. Dastgir, F. Akhtar, Y. Jamil, and B. A. Jamal. “Implementation of Baby Friendly Hospital Initiative in Various Private and Public Hospitals of Lahore.” Pakistan Journal of Medical and Health Sciences 14, no. 1 (2020): 182–87.	2020	Pakistan	Hospital	BHFI overall/all steps	Health workers	To determine the implementation of ten steps of BFHI in the randomly selected private and public hospitals/clinics of Lahore	- 60.8% of BFHI guidelines are being used and recognised in various hospitals and clinics in Lahore. - Maternity care practices are not being carried out completely according to the 10 steps for successful breastfeeding.
Impact of a Baby-Friendly hospital on breastfeeding indicators in Shaqlawa district in Erbil governorate, Kurdistan region of Iraq	Eastern Mediterranean Health Journal	Shaker, N. Z., S. S. Hasan, and Z. A. Ismail. “Impact of a Baby-Friendly Hospital on Breastfeeding Indicators in Shaqlawa District in Erbil Governorate, Kurdistan Region of Iraq.” East Mediterr Health J 21, no. 12 (2016): 885–90. https://doi.org/10.26719/2015.21.12.885.	2015	Iraq	Community	BHFI overall/all steps	Postpartum women	To assess the impact of the Baby-Friendly Hospital Initiative on WHO-defined breastfeeding indicators in Shaqlawa district in Kurdistan region of Iraq.	- early breastfeeding initiation stood at 38.1%. - exclusive breastfeeding was 15.4%. continued breastfeeding was 61.0%, and 39.5% at 1 and 2 years old. - there was a relationship present between delivery at a BFH and the early initiation of breastfeeding, however not with exclusive or continued breastfeeding.
The Influence of the Baby-Friendly Hospital Initiative and Maternity Care Practices on Breastfeeding Outcomes	Journal of Human Lactation	Shing, J. S., K. Y. Lok, D. Y. Fong, H. S. Fan, C. L. Chow, and M. Tarrant. “The Influence of the Baby-Friendly Hospital Initiative and Maternity Care Practices on Breastfeeding Outcomes.” J Hum Lact, 2022, 8903344221086975. https://doi.org/10.1177/08903344221086975.	2022	Hong Kong	Hospital	BHFI overall/all steps	Newborns and postpartum women	To examine the influence of the BFHI on breastfeeding by comparing breastfeeding outcomes in a study cohort recruited before the implementation of the BFHI and a cohort recruited after its implementation.	A higher proportion of participants from the post-implementation cohort breastfed and breastfed exclusively at all follow-up periods. Participants in the pre-BFHI cohort, on average experienced 3.10 (SD= 1.42) of the BFHI steps, whereas the participants in the post-BFHI cohort experienced 3.59 (1.09) of the BFHI steps. Half of the participants discontinued any breastfeeding by 13 weeks in the pre…
The Baby-Friendly Hospital Initiative: increasing breastfeeding and decreasing infant mortality in Brazil	Rev. Bras. SaÃºde Mater. Infant., Recife	Silva, O. L. de O., M. F. Rea, S. I. Venancio, and G. dos S. Buccini. “The Baby-Friendly Hospital Initiative: Increasing Breastfeeding and Decreasing Infant Mortality in Brazil.” Revista Brasileira de Saude Materno Infantil 18, no. 3 (2018): 481. https://doi.org/10.1590/1806-93042018000300003.	2018	Brazil	Hospital	BFHI/non-BFHI	Newborns	to estimate the population attributable fraction of preventable infant mortality rates due to changes in breastfeeding (BF) indicators attributable to the Baby Friendly Hospital Initiative (BFHI).	- Provided by the BFHI, there was a reduction of 4.2% of late neonatal deaths due to the increase in BF prevalence in the first hour. - It is possible that BFHI contributed with 3.5% of all-cause deaths and 4.3% of deaths that were a result of infection by BF promotion in infants below 6 months. - the reduction of mortality in children between 7 and 180 days in 2008 that is potentially attributab…
Cost-effectiveness analysis of Baby-Friendly Hospital Initiative in promotion of breast-feeding and reduction of late neonatal infant mortality in Brazil	Public Health Nutrition	Silva, O. L. O., M. F. Rea, F. M. Sarti, and G. Buccini. “Cost-Effectiveness Analysis of Baby-Friendly Hospital Initiative in Promotion of Breast-Feeding and Reduction of Late Neonatal Infant Mortality in Brazil.” Public Health Nutr, 2020, 1–11. https://doi.org/10.1017/s1368980020001871.	2020	Brazil	Hospital	BHFI overall/all steps	Postpartum women	To analyse the cost-effectiveness of Baby-Friendly Hospital Initiative(BFHI) in promoting breast-feeding during the first hour of life (BFFHL) and reducing late neonatal mortality.	- Cost-effective analysis revealed that BFHI was extremely cost-effective in raising BFFHL by 32% at lower cost when compared to non-BFHI. - BFHI was cost-effective in the reduction of late neonatal mortality rate by 13% from all causes and by 13.1% of infant mortalities that were a result of infections.
Prevalence and factors associated with maternal breastfeeding in the first hour of life in full-term live births in southwest Bahia, Brazil, 2017	Epidemiol. Serv. Saude	Sousa, P. K. S., T. G. Novaes, Eids Magalhães, A. T. Gomes, V. M. Bezerra, M. Pereira Netto, and D. D. S. Rocha. “Prevalence and Factors Associated with Maternal Breastfeeding in the First Hour of Life in Full-Term Live Births in Southwest Bahia, Brazil, 2017.” Epidemiol Serv Saude 29, no. 2 (2020): e2018384. https://doi.org/10.5123/s1679-49742020000200016.	2020	Brazil	Hospital & Community	Step 4	Newborns and postpartum women	To analyse prevalence and factors associated with maternal breastfeeding in the first hour of life (MBFFHL) in full-term live births in VitÃ³ria da Conquista, BA, Brazil.	- MBFFHL stood at 49.5% prevalence, this outcome was associated with maternal education longer than 12 years, prenatal guidance on the holding and positioning of children, the infant being given to the mother soon after being delivered and rooming-in as well as delivery at baby-friendly hospital. - MBFFHL can be associated with maternal factors, hospital care and prenatal care.
Evaluation of breastfeeding promotion in Baby-Friendly Hospitals	Rev Paul Pediatr	Souza, M. F. L., P. N. Ortiz, P. L. Soares, T. O. Vieira, G. O. Vieira, and L. R. Silva. “Evaluation of Breastfeeding Promotion in Baby-Friendly Hospitals.” Revista Paulista de Pediatria 29, no. 4 (2011): 502–8. https://doi.org/10.1590/S0103-05822011000400006.	2011	Brazil	Hospital	BHFI overall/all steps	Postpartum women	To evaluate the compliance to steps 4 to 10 of the Ten Steps Program to Successful Breastfeeding recommended by the Baby-Friendly Hospital Initiative (BFHI), created by World Health Organization (WHO).	- compliance with step 1, 5 and 10 was unsatisfactory. - Compliance with step 6, 7 and 9 was adequate.
Babyâ€Friendly Hospital designation has a sustained impact on continued breastfeeding	Maternal & Child Nutrition	Spaeth, A., E. Zemp, S. Merten, and J. Dratva. “Baby-Friendly Hospital Designation Has a Sustained Impact on Continued Breastfeeding.” Matern Child Nutr 14, no. 1 (2018). https://doi.org/10.1111/mcn.12497.	2017	Switzerland	Hospital & Community	BHFI overall/all steps	Newborns and postpartum women	To investigate the association of BFH designation (current, former, and never) and compliance with Baby Friendly (BF) practices on breastfeeding in Switzerland.	- There was an average duration of exclusive breastfeeding of 13.1 weeks and any breastfeeding at 32.7 weeks were the longest for babies that were delivered in hospitals that were accredited BFHs. - Continued breastfeeding was found to be significantly longer when babies were delivered in BFHs or Hospitals that were formerly BFHs.
A systematic review of education and evidence-based practice interventions with health professionals and breastfeeding counsellors on duration of breast feeding	Midwifery	Spiby, H., F. McCormick, L. Wallace, M. J. Renfrew, L. D’Souza, and L. Dyson. “A Systematic Review of Education and Evidence-Based Practice Interventions with Health Professionals and Breast Feeding Counsellors on Duration of Breast Feeding.” Midwifery 25, no. 1 (2009): 50–61. https://doi.org/10.1016/j.midw.2007.01.006.	2009	UK, USA, Canada, and four European countries	Hospital & Community	BFHI + other education and evidence-based practice	Key Informants: Health professionals and lay breast feeding educators/counsellors	To examine the effects of training, education and practice change interventions with health professionals and lay breast feeding educator/ counsellors on duration of breast feeding. (This was part of a series of reviews of interventions that affect duration of breast feeding).	All were before and after studies that included the education of health professionals; no studies were identified that related to breast feeding counsellors. In six of the studies, the participants were working with mothers and babies in hospitals (three in the UK, two in Italy and one in France); in three studies, the participants were working in community settings (Canada, Spain and the USA).Tw…
The Role of the Nurse-Physician Leadership Dyad in Implementing the Baby-Friendly Hospital Initiative	Nursing for Womenâ€™s Health	St Fleur, R., and J. McKeever. “The Role of the Nurse-Physician Leadership Dyad in Implementing the Baby-Friendly Hospital Initiative.” Nurs Womens Health 18, no. 3 (2014): 231–35. https://doi.org/10.1111/1751-486x.12124.	2014	United States	Hospital	BHFI overall/all steps	Health workers	To investigate The Role of the Nurse-Physician Leadership Dyad in Implementing the Baby-Friendly Hospital Initiative	The leadership dyad model is an effective strategy in order to facilitate change in the current Health care environment - the dyad model was uniquely adapted at JSUMC and used to achieve designation, as the BFHI requires an interdisciplinary approach. - the dyad model can improve the quality improvement process through the creation of a specific Role for physician involvement that encourages a mo…
OBSERVANCE OF WHO TEN STEPS TOWARDS SUCCESSFUL BREASTFEEDING; A SURVEY FROM POSTPARTUM MOTHERS	J Ayub Med Coll Abbottabad	Sumaira, Masood, Rahman Mahmood ur, Mahmood Humaira, Faisal Tayyaba, Maroof Saira, and A. M. Qureshi. “Observance of WHO Ten Steps towards Successful Breastfeeding; a Survey from Postpartum Mothers.” Journal of Ayub Medical College 28, no. 1 (2016): 84–88.	2016	Pakistan	Hospital	BHFI overall/all steps	Postpartum women	To determine the frequency of mothers practicing successful breastfeeding according to the WHO ten steps at tertiary care hospital.	- 23.7% of mothers knew 7 or more steps. - 67.6% received support from healthcare staff for breastfeeding during their stay at the hospital. - 12.8% of mothers started breastfeeding within one hour of delivery. - 71% had started to combine breastfeeding and the use of formula. - 85.8% fed their child on demand. - 97.3% did not give dummies to their baby. - There was statistically significant diff…
Night Rooming-in: Who Decides?A n Example of Staff Influence on Motherâ€™s Attitude	Birth	Svensson, K., A. S. Matthiesen, and A. M. Widstrom. “Night Rooming-in: Who Decides? An Example of Staff Influence on Mother’s Attitude.” Birth 32, no. 2 (2005): 99–106. https://doi.org/10.1111/j.0730-7659.2005.00352.x.	2005	UK	Hospital	Step 7	Postpartum women	The purpose of this study was to investigate, first, whether or not mothers at our hospital roomed-in with their babies at night (night rooming-in), second, the attitudes of mothers toward night rooming-in and toward closeness to the baby, and third, how the mothers perceived hospital staff attitudes toward night rooming-in and how this affected mothers' choice whether or not to room-in at night.	58 of mothers chose rooming-in, 53 chose not to. In both groups mothers perceived that the hospital staff preferred the option they chose.
A descriptive study of breastfeeding practices and policies in Missouri Hospitals	Journal of Human Lactation	Syler, G. P., P. Sarvela, K. Welshimer, and S. L. Anderson. “A Descriptive Study of Breastfeeding Practices and Policies in Missouri Hospitals.” J Hum Lact 13, no. 2 (1997): 103–7. https://doi.org/10.1177/089033449701300209.	1993	United States	Hospital	BHFI overall/all steps	Hospital management	To measure compliance with all 10 steps of BFHI in Missouri	None of the Missouri hospitals that offer maternity services fully practiced BFHI. Implementation scores ranged from 41-686%, mean score: 69% (SD=12). Least support (28%) was for step 1, greatest support (93%) was for step 3, inconsistencies in implementation of other steps were common.
Association of hospital and community factors on theattainment of Babyâ€Friendly designation: A breastfeeding health promotion	Maternal and child nutrition	Tafili, Aurora, Nazik M. A. Zakari, Hanadi Y. Hamadi, and Aaron Spaulding. “Association of Hospital and Community Factors on the Attainment of Baby‐Friendly Designation: A Breastfeeding Health Promotion.” Maternal & Child Nutrition 18, no. 3 (2022): 1–9. https://doi.org/10.1111/mcn.13388.	2022	United States	Hospital	BHFI overall/all steps	Hospitals	to determine which hospital characteristics and community factors are associated with hospitals' attainment of Baby Friendly designation.	Our results show that Baby Friendly hospitals are more likely to be government nonfederal hospitals, inthe Midwest or South regions, serve communities with higher birth totals, and reside in competitive markets.
Doestelephonelactationcounsellingimprovebreastfeedingpractices?: A randomised controlled trial	International Journal of Nursing Studies	Tahir, N. M., and N. Al-Sadat. “Does Telephone Lactation Counselling Improve Breastfeeding Practices? A Randomised Controlled Trial.” Int J Nurs Stud 50, no. 1 (2013): 16–25. https://doi.org/10.1016/j.ijnurstu.2012.09.006.	2013	Malaysia	Hospital	Step 5	Postpartum women	Aim: To study the effectiveness of telephone lactation counselling on breastfeeding practices. Using a single blinded, randomised controlled trial (RCT). Setting: Maternity wards in a public hospital in Kuala Lumpur, Malaysia.	At 1 month, a higher percentage of mothers in the intervention group practiced exclusive breastfeeding, compared to the control group (84.3% vs. 74.7%). At 4 and 6 months postpartum, similar percentages of mothers from the two groups practiced exclusive breastfeeding. Mothers in the control group stopped BF completely at 1, 4 or 6 months in slightly higher numbers than treatment group.
Knowledge of, and attitudes to giving expressed breastmilk to infants in rural coastal Kenya; focus group discussions of first time mothers and their advisers	International Breastfeeding Journal	Talbert, A. W., B. Tsofa, E. Mumbo, J. A. Berkley, and M. Mwangome. “Knowledge of, and Attitudes to Giving Expressed Breastmilk to Infants in Rural Coastal Kenya; Focus Group Discussions of First Time Mothers and Their Advisers.” Int Breastfeed J 13 (2018): 16. https://doi.org/10.1186/s13006-018-0158-9.	2018	Kenya	Community	Step 4, specifically expressed milk consumption	Postpartum women, first-time mothers	Exploring the knowledge of, and attitudes to, the practice of giving expressed breastmilk.	Feeding expressed breastmilk to infants is a new concept in the rural Kenyan context where the research was conducted. Promotion of, and training in this practice would help mothers to maintain their milk supply when away from their babies and benefit the infants of working and schoolgirl mothers.
Postpartum womenâ€™s perception of antenatal breastfeeding education: a descriptive survey	International Breastfeeding Journal	Tan, M. L., S. C. Foong, J. J. Ho, W. C. Foong, R. Mohd, and Z. Harun. “Postpartum Women’s Perception of Antenatal Breastfeeding Education: A Descriptive Survey.” Int Breastfeed J 15, no. 1 (2020): 85. https://doi.org/10.1186/s13006-020-00328-2.	2020	Malaysia	Pre-natal outpatient support	Step 5, Ante-natal breastfeeding education	Postpartum women	To determine how women perceived their ANBE experience in the first 8 weeks postpartum including what was useful and what they would like to have been included, sources of ANBE and infant feeding practices at the time of survey.	Almost all women found antenatal breastfeeding education useful. However, there were areas both in the delivery (e.g. too short) and the content (e.g. nothing new) that were described as not useful; and areas they would like more coverage (e.g. milk expression, storage and overcoming low milk supply). The exclusive breastfeeding prevalence at the time of survey was 61%.
Impact of Baby-Friendly Hospital Practices on Breastfeeding in Hong Kong	Birth: Issues in Perinatal Care	Tarrant, M., K. M. Wu, D. Y. Fong, I. L. Lee, E. M. Wong, A. Sham, C. Lam, and J. E. Dodgson. “Impact of Baby-Friendly Hospital Practices on Breastfeeding in Hong Kong.” Birth 38, no. 3 (2011): 238–45. https://doi.org/10.1111/j.1523-536X.2011.00483.x.	2011	Hong Kong	Hospital & Community	BHFI overall/all steps	Newborns and postpartum women	To examine exposure to Baby-Friendly practices among mothers delivering in public hospitals in Hong Kong and to assess the impact of individual and cumulative Baby-Friendly hospital practices on breastfeeding duration	Only 46.6 percent of women breastfed for more than 8 weeks, and only 4.8 percent of mothers experienced all six Baby-Friendly practices. After controlling for all other Baby-Friendly practices and possible con-founding variables, exclusive breastfeeding while in hospital was protective against early breast feeding cessation (OR: 0.61; 95% CI: 0.42-0.88). Compared with mothers who experienced all …
Effect on Baby-Friendly Hospital Steps When Hospitals Implement a Policy to Pay for Infant Formula	Journal of Human Lactation	Tarrant, M., K. Y. Lok, D. Y. Fong, K. M. Wu, I. L. Lee, A. Sham, C. Lam, et al. “Effect on Baby-Friendly Hospital Steps When Hospitals Implement a Policy to Pay for Infant Formula.” J Hum Lact 32, no. 2 (2016): 238–49. https://doi.org/10.1177/0890334415599399.	2016	Hong Kong	Hospital	BHFI overall/all steps	Newborns and postpartum women	To investigate the effect of hospitals implementing a policy of paying for infant formula on new mothers' exposure to Baby-Friendly steps and examine the effect of exposure to Baby-Friendly steps on breastfeeding rates.	After hospitals began paying for infant formula, new mothers were more likely to experience 4 out of 6 BFHI steps. Breastfeeding initiation within the first hour increased from 28.7% to 45%, and in-hospital exclusive breastfeeding rates increased from 17.9% to 41.4%. The proportion of mothers who experienced all 6 BFHI steps increased from 4.8% to 20.5%. The risk of weaning was progressively high…
Staff Perceptions and Experiences of Implementing the Baby Friendly Initiative in Neonatal Intensive Care Units in Australia	Journal of Obstetric, Gynecologic & Neonatal Nursing	Taylor, C., K. Gribble, A. Sheehan, V. Schmied, and F. Dykes. “Staff Perceptions and Experiences of Implementing the Baby Friendly Initiative in Neonatal Intensive Care Units in Australia.” J Obstet Gynecol Neonatal Nurs 40, no. 1 (2011): 25–34. https://doi.org/10.1111/j.1552-6909.2010.01204.x.	2010	Australia	Hospital Neonatal Intensive Care Unit	BFHI in Neonatal Intensive Care Unit (NICU)	NICU health workers	To explore the perceptions, understandings, and experiences of maternity service staff toward the World Health Organization/United Nations Children's Fund (WHO/UNICEF) Baby Friendly Hospital Initiative (BFHI) and its implementation in the Neonatal Intensive Care Unit (NICU).	Findings illuminate some of the complexities of implementing the BFHI in NICUs. Major themes: -differences in NICUs relative to maternity units -separate worlds of mother and infant -hard work involved in implementing the BFHI - positive attitude that BFHI can be achieved -misconceptions re nature of the BFHI as it applied to NICUs -factors hindering and supporting BFHI implementation
Implementing the Ten Steps for Successful Breastfeeding in Hospitals Serving Low-Wealth Patients	American Journal of Public Health	Taylor, E. C., N. C. Nickel, and M. H. Labbok. “Implementing the Ten Steps for Successful Breastfeeding in Hospitals Serving Low-Wealth Patients.” Am J Public Health 102, no. 12 (2012): 2262–68. https://doi.org/10.2105/ajph.2012.300769.	2012	United States	Hospital	BHFI overall/all steps	Health workers, postpartum women, hospital management, physicians, nurse-practitioners, nurses and international board certified lactation consultants	The Ten Steps to Successful Breastfeeding is a proven approach to support breastfeeding in maternity settings; however, scant literature exists on the relative impact and interpretation of each step on breastfeeding. We assessed the Ten Steps and their relationship with in-hospital breastfeeding rates at facilities serving low-wealth populations and explored the outcomes to identify step-specific…	Self-appraisal may be less valid when not all elements of the criteria for evaluating Step implementation may be fully understood. Nonetheless, the indication that breastfeeding rates may be better mirrored by a defined subset of steps may provide some constructive insight toward prioritizing implementation activities and simplifying assessment.
Implementing the WHO/UNICEF Baby Friendly Initiative in the community: a â€˜hearts and mindsâ€™ approach	Midwifery	Thomson, G., A. Bilson, and F. Dykes. “Implementing the WHO/UNICEF Baby Friendly Initiative in the Community: A ‘hearts and Minds’ Approach.” Midwifery 28, no. 2 (2012): 258–64. https://doi.org/10.1016/j.midw.2011.03.003.	2012	UK	Primary care trusts (PCTs). PCTs are responsible for delivering primary care, such as general practitioners (family doctors) and health visitor care.	Becoming BFHI ('7 Point Community Plan'-UNICEF UK adaptation)	Key Informants: Public health + local council employees, midwifery/maternity services staff, health visitors and members of the Breastfeeding Network (BfN) a UK-based voluntary organisation.	Describe a 'hearts and minds' approach to community Baby Friendly Initiative implementation developed from the views of multidisciplinary professionals. The aim of this study was to explore the approach used to implement the community BFI award from the perspective of the professionals involved.	Thematic networks analysis generated a global theme of a 'hearts and minds approach' to BFI implementation, which embodies emotional and rational engagement. The three underpinning organising themes 'credible leadership', 'engagement of key partners' and 'changing attitudes and practice' reflect the context, processes and outcomes of a 'hearts and minds' approach.
Womenâ€™s Sense of Coherence related to their infant feeding experiences	Maternal and Child Nutrition	Thomson, G., and F. Dykes. “Women’s Sense of Coherence Related to Their Infant Feeding Experiences.” Matern Child Nutr 7, no. 2 (2011): 160–74. https://doi.org/10.1111/j.1740-8709.2010.00251.x.	2010	UK	Community	BFCI only	Postpartum women	As part of an evaluation study of the implementation of the UNICEF UK Baby Friendly Initiative(BFI) Community Award within two primary (community-based) care trusts in North West England, 15 women took part in an in-depth interview to explore their experiences, opinions and perceptions of infant feeding. In this paper, we have provided a theoretical interpretation of these women's experiences by …	Women's experiences of infant feeding are influenced by the extent to which they are 'comprehensible', 'manageable' and 'meaningful'. Application of this knowledge and understanding can support practitioners in addressing the wider socio-cultural pressures which impact upon women's ways of negotiating infant feeding within a specific cultural context. Application of this knowledge by health care …
The Effect of Health Worker Training on Early Initiation of Breastfeeding in South Sudan: A Hospital-based before and after Study	International Journal of Environmental Research and Public Health	Tongun, J. B., J. K. Tumwine, G. Ndeezi, M. B. Sebit, D. Mukunya, J. Nankunda, and T. Tylleskar. “The Effect of Health Worker Training on Early Initiation of Breastfeeding in South Sudan: A Hospital-Based before and after Study.” Int J Environ Res Public Health 16, no. 20 (2019). https://doi.org/10.3390/ijerph16203917.	2019	South Sudan	Hospital	BFHI staff training	Newborns and postpartum women	We assessed the effect of a Baby-Friendly Hospital Initiative training on early initiation of breastfeeding at Juba Teaching Hospital in South Sudan.	The prevalence of early initiation of breastfeeding increased from 48% (388/806) before to 91% (732/806) after training. Similarly, early initiation of breastfeeding increased from 3% (3/97) before to 60% (12/20) after training among women who delivered by caesarean section. About 8% (67/806) of mothers discarded colostrum before compared to 3% (24/806) after training. Further, 17% (134/806)of mo…
Comparison of infant-feeding practices in two health subdistricts with different baby-friendly status in Mpumalanga province	South African Journal of Clinical Nutrition	Van Der Merwe, M., L. Du Plessis, and H. Jooste. “Comparison of Infant Feeding Practices in Two Health Sub-Districts with Different Baby Friendly Status in Mpumalanga Province.” Annals of Nutrition and Metabolism 63 (2013): 532. https://doi.org/10.1159/000354245.	2013	South Africa	Hospital	BHFI overall/all steps	Newborns and postpartum women	The objective of the study was to compare the infant-feeding practices of two sub districts with different baby-friendly status in Mpumalanga province, South Africa.	There was a significantly higher early initiation of breastfeeding (57% vs. 43%), exclusive breastfeeding rates (60% vs 48%), and a lower exclusive replacement feeding rate (18% vs. 33%) in Emalahleni sub district, where all the public sector maternity facilities are accredited as being baby friendly, compared to that in Mbombela sub district, where none of the public sector maternity facilities …
Evaluating Implementation of a Baby Friendly Hospital Initiative	MCN Am J Matern Child Nurs	VanDevanter, Nancy, Susan Gennaro, Wendy Budin, Helene Calalang-Javiera, and Nguyen Minh. “EVALUATING IMPLEMENTATION OF A Baby Friendly HOSPITAL INITIATIVE.” Mcn-the American Journal of Maternal-Child Nursing 39, no. 4 (2014): 231–37. https://doi.org/10.1097/nmc.0000000000000046.	2014	United States	Hospital	BHFI overall/all steps	Health workers	To evaluate the implementation of the BFHI in a large urban hospital in New York city that serves primarily poor, minority women	- 9/10 BFHI steps had been fully or partially implemented. 1 had not (offering support groups after discharge) - 7 steps had been fully implemented (Step 1, 2 3, 4, 7, 8,9). - Although written policies were developed for 2 of the steps (Step 4, 6) they were not consistenly followed.
The Baby-Friendly Hospital Initiative and breastfeeding in a neonatal unit	Rev SaÃºde PÃºblica	Vannuchi, M. T. O., C. A. Monteiro, M. F. Rea, S. M. de Andrade, and T. Matsuo. “The Baby-Friendly Hospital Initiative and Breastfeeding in a Neonatal Unit.” Revista de Saude Publica 38, no. 3 (2004): 422–28. https://doi.org/10.1590/s0034-89102004000300013.	2004	Brazil	Hospital	BHFI overall/all steps	Newborns and postpartum women	The study was conducted after the implementation of the BFHI program, and included an comparison with records from a similar-sized group of mother baby pairs from several years previously, pre-BFHI, whose records were already present in the healthcare facility. The effects of BFHI on neonatal EBF and BF was the focus.	Increase of babies being EBF: from 1.9% in 1994 to 41.7% in 1998. Milk bank used extensively in 1998 (compared to no uptake of milk bank in 1994). Increasing the rate of BF during ICU admission and outpatient follow up periods is also a means of ensuring the long-term benefits brought by this breast-feeding in terms of the immunological, emotional, nutritional, and neurological development of the…
The Baby-Friendly Journey in a US Public Hospital	Journal of Perinatal Neonatal Nursing	Vasquez, M. J., and O. R. Berg. “The Baby-Friendly Journey in a US Public Hospital.” J Perinat Neonatal Nurs 26, no. 1 (2012): 37–46. https://doi.org/10.1097/JPN.0b013e3182107179.	2012	United States	Hospital	Becoming/pre BFHI	Health facility level: birth centres	Describing the process of implementing The Baby-Friendly Hospital Initiative quality improvement program, achieving certification and subsequent increase in breast-feeding rates.	In 2007, the SFGH was finally certified as a Baby-Friendly Hospital; 5 most challenging quality initiatives were staff education, prenatal education, rooming in efforts, skin-to-skin contact, and ending the routine use of artificial nipples (pacifiers and bottles).
The Baby-Friendly Hospital Initiative shows positive effects on breastfeeding indicators in Brazil	Journal of Epidemiology and Community Health	Venancio, Sonia Isoyama, Silvia Regina Dias Medici Saldiva, Maria Mercedes Loureiro Escuder, and Elsa Regina Justo Giugliani. “The Baby-Friendly Hospital Initiative Shows Positive Effects on Breastfeeding Indicators in Brazil.” Journal of Epidemiology and Community Health 66, no. 10 (2012): 914–18. https://doi.org/10.1136/jech-2011-200332.	2012	Brazil	Hospital & Community	BHFI overall/all steps	Newborns	Assess the influence of the BFHI on breastfeeding indicators in Brazil, using data from the 2nd Survey of Breastfeeding Prevalence, conducted in 2008	Infants born in BFHs were 9% more likely to be breast fed in the first hour of life and 6% more likely to be breast fed on the first day at home. Exclusive breast feeding was 13%, 8% and 6% more likely in infants under the ages of 2, 3 and 6 months, respectively, born in BFHs. Birth in a BFH also correlated with significant less pacifier use.
Feeding newborns after hospital discharge from a Baby-Friendly Health Care Institution	Acta Paul Enferm	Vivancos, R. B. Z., A. M. Leite, M. C. C. Furtado, F. S. N. de Góes, V. J. Haas, and C. G. S. Scochi. “Feeding Newborns after Hospital Discharge from a Baby-Friendly Health Care Institution.” Acta Paulista de Enfermagem 21, no. 3 (2008): 439–43.	2008	Brazil	Hospital	BHFI overall/all steps	Newborns and postpartum women	To characterize the way of feeding newborns (NB)during their hospital stay and after hospital discharge from a Baby-Friendly Health Care institution, using the indicators proposed by the WHO.	The proportion of newborns BF after hospital discharge was higher in the group that had early skin-to-skin contact (88.9%) when compared to babies who did not (80.6%). Also, the proportion of newborns BF after hospital discharge was higher in the group that had early suction while still in the delivery room (92.3%) when compared to the group that did not (80.6%).
Educational videos for practitioners attending Baby Friendly Hospital Initiative workshops supporting breastfeeding positioning, attachment and hand expression skills: Effects on knowledge and confidence	Nurse education in practice	Wallace, L. M., Y. Ma, L. Q. Qiu, and O. M. Dunn. “Educational Videos for Practitioners Attending Baby Friendly Hospital Initiative Workshops Supporting Breastfeeding Positioning, Attachment and Hand Expression Skills: Effects on Knowledge and Confidence.” Nurse Educ Pract 31 (2018): 7–13. https://doi.org/10.1016/j.nepr.2018.04.005.	2018	UK and China	Hospital	Staff training for BFHI	Health workers	Test the impact (and most suitable order) of a video with a clinical demonstration to supplement health practitioners BFHI training to support mothers in the essential skills of supporting positioning and attachment, and hand expression.	In all 3 phases there were statistically significant improvements in confidence in practice in both skills. Viewing short videos increased knowledge, particularly about teaching hand expression, and confidence in both skills. Barriers include: In the community, healthcare practitioners do not often see successful breastfeeding, still less successful hand ex-pression, as they are more often called…
An Examination of Maternity Staff Attitudes Towards Implementing Baby Friendly Health Initiative (BFHI) Accreditation in Australia	Maternal Child Health Jourbal	Walsh, A. D., J. Pincombe, and A. Henderson. “An Examination of Maternity Staff Attitudes towards Implementing Baby Friendly Health Initiative (BFHI) Accreditation in Australia.” Matern Child Health J 15, no. 5 (2011): 597–609. https://doi.org/10.1007/s10995-010-0628-1.	2011	Australia	Hospital	Becoming/pre BFHI	Health workers	To examine the factors perceived to promote or hinder BFHI accreditation.	Staff's understanding and personal views are often discordant with BFHI aims. Perceived difficulties include: -Accreditation process -Hospital dynamics -Ten Steps implementation -A bottle feeding culture -Maternal employment that impact upon continued breastfeeding
The ten steps to successful breastfeeding in Australian hospitals	Breastfeeding Review	Walsh, A. D., J. Pincombe, and G. E. Stamp. “The Ten Steps to Successful Breastfeeding in Australian Hospitals.” Breastfeed Rev 14, no. 1 (2006): 25–31.	2006	Australia	Hospital	BHFI overall/all steps	Health workers	Assess the degree of implementation of 10 steps in Australian hospitals	-High rates of implementation of steps1a, 3, 4, 5, 6, 8 and 9. -Mean rate of women breastfeeding at discharge was 88% (out of 283 responses). -Step 1b, 2, 7 and 10 should be targeted for improvement.
A Critical Review of the Impact of Continuing Breastfeeding Education Provided to Nurses and Midwives	Journal of Human Lactation	Ward, K. N., and J. P. Byrne. “A Critical Review of the Impact of Continuing Breastfeeding Education Provided to Nurses and Midwives.” J Hum Lact 27, no. 4 (2011): 381–93. https://doi.org/10.1177/0890334411411052.	2011	9 different countries	Hospital & Community	Becoming BFHI and BFHI settings	Health workers	The aim of this review was to analyze the effects of educational interventions on breastfeeding aimed at already practicing health professionals, particularly nurses and midwives.	-Increased knowledge after intervention was the single greatest point of unity in the studies reviewed. Eight studies directly measured knowledge, with all finding a statistically significant increase, and 6 studies measured changes in attitude, with all but 1 study finding that breastfeeding attitudes improved after intervention. -Improvement in attitude was found regardless of whether the nurse…
Improving Exclusive Breastfeeding in an Urban Academic Hospital	PEDIATRICS	Ward, Laura P., and Susan Williamson. “Improving Exclusive Breastfeeding in an Urban Academic Hospital.” Pediatrics 139, no. 2 (2017): 78–78. https://doi.org/10.1542/peds.2016-0344.	2017	United States	Hospital	Becoming/pre BFHI	Health workers	Description of 'becoming BFHI trajectory': formal improvement science methods were used, including the development of a key driver diagram and plan, study, act cycles. Improvement activities followed the Ten Steps to Successful Breastfeeding.	-Significant improvement in the median adherence to 2 process measures, rooming in and skin-to-skin after delivery. -Subsequently, the proportion of infants exclusively breastfed at hospital discharge in our facility increased from 37% to 59%. -Demonstrated increase in sustained breastfeeding in a subset of patients at a postpartum follow-up visit. -Improvements led to Baby-Friendly designation a…
Perspectives of Hospital-Based Nurses on Breastfeeding Initiation Best Practices	Journal of Gynecology, Obstetrics and Neonatal Nursing	Weddig, J., S. S. Baker, and G. Auld. “Perspectives of Hospital-Based Nurses on Breastfeeding Initiation Best Practices.” J Obstet Gynecol Neonatal Nurs 40, no. 2 (2011): 166–78. https://doi.org/10.1111/j.1552-6909.2011.01232.x.	2011	United States	Hospital	Step 4, BF initiation	Health workers	To assess the variation in breastfeeding knowledge and practices of registered nurses in hospital women and family-care units and the informal and formal hospital policies related to the initiation and support of breastfeeding.	Majority of nurses self-reported being knowledgeable of evidence-based best practices related to breast-feeding initiation. In non-BF/BF(intent) settings, nurses' knowledge + hospital policies was often not in accordance with current best practices in breastfeeding initiation.
ANALYSIS OF THE OUTCOMES AT BABY-FRIENDLY HOSPITALS: APPRAISAL IN TAIWAN	Kaohsiung Journal of Medical Science	Weng, D. R., ChunSen Hsu, MeeiLing Gau, ChaoHuei Chen, and ChungYi Li. “Analysis of the Outcomes at Baby-Friendly Hospitals: Appraisal in Taiwan.” Kaohsiung Journal of Medical Sciences 19, no. 1 (2003): 19–28. https://doi.org/10.1016/S1607-551X(09)70443-7.	2003	Taiwan	Hospital	Becoming/pre BFHI	Hospitals and postpartum women	This study examined the effect of the Baby-Friendly Hospital Initiative (BFHI) on the breastfeeding rate in Taiwan and analyzed factors related to BFHI qualification. The assessments included 56 hospitals enlisted for appraisal and 7,563 mothers in the maternity wards of these hospitals.	Among the 56 hospitals appraised, 38 (67.9%) passed appraisal. Geographically, 88.5% (23/38) of hospitals are located in northern Taiwan, and only one hospital is situated in eastern Taiwan. All 13 medical centers enlisted for appraisal were qualified as BFHI. Only one private clinic passed the appraisal.
The New Hampshire Ten Steps to Successful Breastfeeding Collaborative: A Statewide QI Initiative	Hospital Pediatrics	Whalen, B. L., J. Kelly, and A. V. Holmes. “The New Hampshire Ten Steps to Successful Breastfeeding Collaborative: A Statewide QI Initiative.” Hosp Pediatr 5, no. 6 (2015): 315–23. https://doi.org/10.1542/hpeds.2014-0104.	2015	United States	Hospital	Becoming/pre BFHI	Health workers and hospital management	To assess Ten Steps achievement among hospitals that participated in BFHI workshops	-Staff education (step 2) achievement went from 1 to 6 hospitals. -No statistically significant changes in number of hospitals implementing step 6 (breast milk only) and step 9 (no artificial nipples). -Intensive collaborative hospitals achieved an average of 1.5 new steps, whereas nonâ€“Baby Friendly hospitals lost 0.7 steps. -In-hospital breastfeeding rates increased in intensive collaborative …
The struggle for inter-professional teamwork and collaboration in maternity care: Austrian health professionalsâ€™ perspectives on the implementation of the Baby-Friendly Hospital Initiative	BMC Health Services Research	Wieczorek, Christina C., Benjamin Marent, Thomas E. Dorner, and Wolfgang Duer. “The Struggle for Inter-Professional Teamwork and Collaboration in Maternity Care: Austrian Health Professionals’ Perspectives on the Implementation of the Baby-Friendly Hospital Initiative.” BMC Health Services Research 16 (2016). https://doi.org/10.1186/s12913-016-1336-3.	2016	Austria	Hospital	BHFI overall/all steps	Health workers and hospital management	Study investigates the ways in which different healthcare professionals struggle to work together to successfully integrate the BFHI into practice.	Midwives, nurses, and physicians had diverse approaches to childbirth and breastfeeding (medicalization vs. naturalness) and worked along different jurisdictions that became manifest in strict spatial divisions of maternity units. In their engagement within the BFHI, midwives, nurses, and physicians pursued different strategies (safeguarding vs. circumvention strategies). These differences hinder…
The bumpy road to implementing the Baby-Friendly Hospital Initiative in Austria: a qualitative study	International Breastfeeding Journal	Wieczorek, Christina C., Hermann Schmied, Thomas E. Dorner, and Wolfgang Duer. “The Bumpy Road to Implementing the Baby-Friendly Hospital Initiative in Austria: A Qualitative Study.” International Breastfeeding Journal 10 (2015). https://doi.org/10.1186/s13006-015-0030-0.	2015	Austria	Hospital	BHFI overall/all steps	Health workers and hospital management	To investigate facilitating or hindering factors for BFHI implementation: -why maternity units decide to become BFHI-certified, -how BFHI is installed at the unit level, -and which factors facilitate or impede the operation of the BFHI in Austria and how barriers are overcome.	Interviewees mentioned several motives for selecting the BFHI: -BFHI as a marketing tool, -improvement of existing services, -promote collaboration between different professional groups. -In each hospital, 'change agents' were identified, who promoted the BFHI, among managers of all professional groups. -Becoming BFHI involved the adoption of project management, development and dissemination of n…
Evaluating the WHO/UNICEF breast-feeding course	BRITISH JOURNAL OF MIDWIFERY	Wissett, L., F. Dykes, and R. Bramwell. “Breast-Feeding. Evaluating the WHO/UNICEF Breast-Feeding Course.” British Journal of Midwifery 8, no. 5 (2000): 294–300.	1993	UK	Hospital	Step 2	Health workers	Empirical evaluation of the impact of this course on health professionalsâ€™ attitudes and knowledge in relation to breast-feeding.	Statistically significant change in knowledge. -@difference in self-@reported attitudes. -@the extent of attitude change related to the strength of evidence underpinning each of the Ten Steps to successful breast-@feeding. -@organizational and cultural changes taking place concurrently within the hospital facilitated staff in implementing the BFI.
Systematic Review of Evidence for Baby-Friendly Hospital Initiative Step 3: Prenatal Breastfeeding Education	Journal of Human Lactation	Wouk, K., K. P. Tully, and M. H. Labbok. “Systematic Review of Evidence for Baby-Friendly Hospital Initiative Step 3: Prenatal Breastfeeding Education.” Journal of Human Lactation 33, no. 1 (2017): 50–82. https://doi.org/10.1177/0890334416679618.	2017	Multi-country review	Hospital & Community	Step 3	Prenatal women	To determine whether prenatal clinic- or hospital-based breastfeeding education increases breastfeeding initiation, duration, or exclusivity.	Prenatal interventions, delivered alone or in combination with intrapartum and/or postpartum components, are effective at increasing breastfeeding initiation, duration, or exclusivity where they combine both education and interpersonal support and where womens' partners or family are involved. -@Varying Study quality limited the ability to recommend any single intervention as most effective.
The effects of a hospital-based perinatal breastfeeding program on exclusive breastfeeding in Taiwan: a quasi-experimental study	Australian Journal of Advanced Nursing	Yeh, Ching-Hsueh, Ya-Pi Ng Yang, and Bih- O. Lee. “The Effects of a Hospita-Based Perinatal Breastfeeding Program on Exclusive Breastfeeding in Taiwan: A Quasi-Experimental Study.” Australian Journal of Advanced Nursing 37, no. 3 (2020): 20–28.	2020	Taiwan	Hospital	Prenatal BF step 3	Newborns and postpartum women	To examine if a perinatal breastfeeding program would improve the exclusive breastfeeding rate at a baby-friendly hospital	In the experimental group, 90% of the infants completed the first feeding within two hours after birth. At discharge, 93.3% of the mothers in the experimental group and 53.3% in the control group were exclusively breastfeeding. At one month postpartum, 83.3% of the mothers in the experimental group and 36.7% in the control group were still exclusively breastfeeding.
Early initiation and exclusive breastfeeding: Factors influencing the attitudes of mothers who gave birth in a baby-friendly hospital	Turk J Obstet Gynecol	Yılmaz, E., F. Doğa Öcal, Z. Vural Yılmaz, M. Ceyhan, O. Fadıl Kara, and T. Küçüközkan. “Early Initiation and Exclusive Breastfeeding: Factors Influencing the Attitudes of Mothers Who Gave Birth in a Baby-Friendly Hospital.” Turk Jinekoloji ve Obstetrik Dernegi Dergisi 14, no. 1 (2017): 1–9. https://doi.org/10.4274/tjod.90018.	2017	Turkey	Hospital	BHFI overall/all steps	Postpartum women	To investigate the initiation time of breastfeeding, exclusive breastfeeding rates, and complementary feeding practices during the first six months of life among mothers who gave birth in a baby-friendly hospital.	- 97.4% of the mothers initiated breastfeeding, 60.1% within the first hour. -EBF for six months in 38.9%. More than half (61.1%) of the infants were partially/bottle fed for six months; the most common reason was the belief that breast milk was insufficient.
Awareness and Attitudes of Health Workers About Breastfeeding and Baby Friendly Hospital Practices	Turkiye Klinikleri Journal of Pediatrics	Yilmazbaş, P., G. Keskindemirci, Ö Özbörü, B. Kural, İ Cantürk, P. Boran, and G. Gökçay. “Awareness and Attitudes of Health Workers about Breastfeeding and Baby Friendly Hospital Practices.” Turkiye Klinikleri Pediatri 29, no. 3 (2020): 153–58. https://doi.org/10.5336/PEDIATR.2019-72923.	2020	Turkey	Hospital	BHFI overall/all steps	Health workers	Baby Friendly Hospital Initiative (BFHI) programme was developed to train health workers, to promote and support breastfeeding. Healthcare providers play a key role in the beginning and continuity in breastfeeding. This study was carried out to determine the knowledge and awareness of health workers about breastfeeding and BFHI.	39.3% of participants (residents health workers, nurses, specialists) had training on breastfeeding at their institution. Almost half of the health workers knew the definition of BFHI and 21.6% knew the Code of Marketing of Breast Milk Substitutes. This knowledge was significantly lower among residents than specialist and nurses.
Japanese trends in breastfeeding rate in baby-friendly hospitals between 2007 and 2010:a retrospective hospital-based surveillance study	BMC Pregnancy and Childbirth	Yoda, T., K. Takahashi, and Y. Yamauchi. “Japanese Trends in Breastfeeding Rate in Baby-Friendly Hospitals between 2007 and 2010: A Retrospective Hospital-Based Surveillance Study.” BMC Pregnancy Childbirth 13 (2013): 207. https://doi.org/10.1186/1471-2393-13-207.	2013	Japan	Hospital	BHFI overall/all steps	Newborns and postpartum women	To summarize the breastfeeding rate for all of Japanâ€™s baby-friendly hospitals (BFHs). - Identify their strengths in conjunction with the structural and legislative support that they have in place -Draw up a policy for dispersing BFH activities to non-BFH delivery facilities, to increase the breastfeeding rate.	The collection rate was 100% in each year (2007, 2008, 2009 and 2010). The breastfeeding rates during hospital stay, at discharge, and one month were >70%, ~90%, and >75%, respectively. The median length of stay was 5 days (minimum/maximum: 5/8) for primipara
Ten Steps to Successful Breastfeeding programme to promote early initiation and exclusive breastfeeding in DR Congo: a cluster-randomised controlled trial	Lancet Global Health	Yotebieng, M., M. Labbok, H. M. Soeters, J. L. Chalachala, B. Lapika, B. S. Vitta, and F. Behets. “Ten Steps to Successful Breastfeeding Programme to Promote Early Initiation and Exclusive Breastfeeding in DR Congo: A Cluster-Randomised Controlled Trial.” Lancet Glob Health 3, no. 9 (2015): e546-55. https://doi.org/10.1016/s2214-109x(15)00012-1.	2015	Democratic Republic of Congo	Hospital & Community	BHFI overall/all steps	Newborns and postpartum women	We assessed the effect on breastfeeding outcomes of a short-cut implementation of 'the Ten Steps to Successful Breastfeeding', = key component of the Baby-Friendly Hospital Initiative (BFHI).	Breastfed within 1 h of birth: 76% of infants in the control group, 72% in the steps 1-9 group, and 71% in the steps 1-10 group. -Prevalence of exclusive breastfeeding at age 14 weeks was: 29% in the control group; 65% in the steps 1-9 group; and 42% in the steps 1-10 group. -At age 24 weeks, the prevalence of exclusive breastfeeding was 12% in the control group; 36% in the steps 1-9 group; I275a…
Compliance With WHO/UNICEF BFHI Standards in Croatia After Implementation of the BFHI	Journal of Human Lactation	Zakarija-Grkovic, I., M. Boban, S. Jankovic, A. Cuze, and T. Burmaz. “Compliance with WHO/UNICEF BFHI Standards in Croatia after Implementation of the BFHI.” Journal of Human Lactation 34, no. 1 (2018): 106–15. https://doi.org/10.1177/0890334417703367.	2018	Croatia	Hospital	Steps 3-10	Postpartum women	This study aimed to determine hospital practices and breastfeeding rates before and after BFHI implementation and assess compliance with UNICEF/World Health Organization (WHO) standards for seven of the BFHI's Ten Steps to Successful Breastfeeding (Ten Steps). -It is a detailed study of women who gave birth before and after BFHI implementation. The first cohort (A) was recruited prior to BFHI imp…	All 3-10 steps improved significantly post-BFHI. Step 3 (â€œantenatal educationâ€) showed the least improvement, whereas Step 7 (rooming-in; 2.6% pre-BFHI vs. 98.5% post-BFHI) and Step 9 (no pacifiers/teats; 21.8% pre-BFHI vs. 99.4% post-BFHI) showed the greatest improvement. -Six months after BF designation, standards dropped and only Steps 7 and 9 were in full compliance with UNICEF/WHO stand…
Hospital Practices and Breastfeeding Rates before and after the UNICEF/ WHO 20-Hour Course for Maternity Staff	Journal of Human Lactation	Zakarija-Grkovic, I., O. Segvic, T. Bozinovic, A. Cuze, T. Lozancic, A. Vuckovic, and T. Burmaz. “Hospital Practices and Breastfeeding Rates before and after the UNICEF/WHO 20-Hour Course for Maternity Staff.” Special Issue: WHO/UNICEF’s Baby-Friendly Initiative. 28, no. 3 (2012): 389–99. https://doi.org/10.1177/0890334412447079.	2012	Croatia	Hospital	Becoming/pre BFHI	Newborns and postpartum women	To evaluate the impact of BFHI training on hospital practices and breastfeeding rates during the first 12 months of life.	3 months after training was completed, Step 4, Initiate breastfeeding within a half-hour of birth; Step 7, Rooming-in; and Step 8, Feeding on demand had significantly improved. Newborns exclusively breastfed during the first 48 hours increased from 6.0% to 11.7% (P < .005). There was no difference in breastfeeding rates at discharge or at 3, 6, or 12 months between the pre- and post-training gro…
Babyâ€friendly hospital practices are associated with duration of full breastfeeding in primiparous but not multiparous Iranian women	Maternal & Child Nutrition	Zarshenas, M., Y. Zhao, C. W. Binns, and J. A. Scott. “Baby-Friendly Hospital Practices Are Associated with Duration of Full Breastfeeding in Primiparous but Not Multiparous Iranian Women.” Matern Child Nutr 14, no. 3 (2018): e12583. https://doi.org/10.1111/mcn.12583.	2018	Iran	Hospital	BHFI overall/all steps	Postpartum women	This study investigated the impact of BFHI practices on duration of full breastfeeding in a cohort of 700 Iranian mothers recruited between June 2014 and March 2015 from maternity hospitals in Shiraz and followedâ€up prospectively for 6 months.	-Mothers reported experiencing on average 3.9 Steps, and only 28% of infants were fully breastfed at 6 months. -There was a protective inverse relationship for primiparous but not multiparous mothers, between the number of Steps a woman was exposed to and the likelihood of her discontinuing full breastfeeding within 6 months postpartum. -Greater exposure to BFHI practices potentially could increa…
Determinants of in-hospital feeding practices in Shiraz, Iran: Results of a prospective cohort study	Birth	Zarshenas, M., Y. Zhao, C. W. Binns, and J. A. Scott. “Determinants of In-Hospital Feeding Practices in Shiraz, Iran: Results of a Prospective Cohort Study.” Birth 46, no. 1 (2019): 137–45. https://doi.org/10.1111/birt.12385.	2019	Iran	Hospital	BHFI overall/all steps	Postpartum women	Aim is to report the prevalence and determinants of delayed breastfeeding, provision of traditional pre-lacteal foods, and use of infant formula in hospital.	Only 32.2% of infants were breastfed within 1 hour of birth, with 40.8% receiving a traditional prelacteal food, and 34.9% given formula during their hospital stay.
Barriers and facilitators to implementing the Baby-Friendly hospital initiative in neonatal intensive care units	JOGNN	Zivich, P., Lapika, B., Behets, F., & Yotebieng, M. "Implementation of steps 1–9 to successful breastfeeding reduces the frequency of mild and severe episodes of diarrhea and respiratory tract infection among 0–6 month infants in Democratic Republic of Congo." Maternal and child health journal (2018) 22(5), 762-771.	2018	Democratic Republic of Congo	Health Centres	Steps 1-9 versus Steps 1-10 comparison	Newborns	The aim of this study was to assess the effect of implementing Baby-Friendly Hospital Initiative (BFHI) steps 1–9 and BFHI steps 1–10 on incidence of diarrhea and respiratory illnesses in the first 6 months of life. Methods We reanalyzed a cluster randomized trial in which health-care clinics in Kinshasa, Democratic Republic of Congo, were randomly assigned to standard care (control group), BFHI …	Results Steps 1–9 was associated with a decreased incidence of reported diarrhea (IRR 0.72, 95% CI 0.53, 0.99) and respiratory illness (IRR 0.48, 95% CI 0.37, 0.63), health facility visits due to diarrhea (IRR 0.60, 95% CI 0.42, 0.85) and respiratory illness (IRR 0.47, 95% CI 0.36, 0.63), and hospitalizations due to diarrhea (IRR 0.42, 95% CI 0.17, 1.06) and respiratory illness (IRR 0.33, 95% CI …
